# Supplementary material for: Pharmacological Mechanisms Underlying the Anti-asthmatic Effects of Modified Guomin Decoction Determined by Network Pharmacology and Molecular Docking
Source: Front Mol Biosci. 2021 Apr 22;8:644561. doi: 10.3389/fmolb.2021.644561 (PMC8100455; doi:10.3389/fmolb.2021.644561)
Supplement: Supplementary file 1 [file Table_1.XLSX]

## Sheet: Sheet1
ID	Herb（pinyin_name）	Ingredient_name	Target_name
A(FF、QH)	FANG FENG、QIAN HU	Decursinol	GAPDHS
A(FF、QH)	FANG FENG、QIAN HU	Decursinol	HIF1A
B(FF、WWZ)	FANG FENG、WU WEI ZI	Deoxygomisin A	TOP2A
B(FF、WWZ)	FANG FENG、WU WEI ZI	Deoxygomisin A	TUBA4A
B(FF、WWZ)	FANG FENG、WU WEI ZI	Deoxygomisin A	TUBB
B(FF、WWZ)	FANG FENG、WU WEI ZI	Deoxygomisin A	ATR
C(FF、QH）	FANG FENG、QIAN HU	nodakenetin	HIF1A
C(FF、QH)	FANG FENG、QIAN HU	nodakenetin	HIF1A
D(FF、JG)	FANG FENG、JIE GENG	naringenin	ABCG2
D(FF、JG)	FANG FENG、JIE GENG	naringenin	CYP19A1
D(FF、JG)	FANG FENG、JIE GENG	naringenin	CYP1B1
D(FF、JG)	FANG FENG、JIE GENG	naringenin	ESR2
D(FF、JG)	FANG FENG、JIE GENG	naringenin	ESR1
D(FF、JG)	FANG FENG、JIE GENG	naringenin	KLK2
D(FF、JG)	FANG FENG、JIE GENG	naringenin	TAS2R31
D(FF、JG)	FANG FENG、JIE GENG	Naringenin	ACTB
D(FF、JG)	FANG FENG、JIE GENG	Naringenin	AHR
D(FF、JG)	FANG FENG、JIE GENG	Naringenin	AKR1C1
D(FF、JG)	FANG FENG、JIE GENG	Naringenin	AKT1
D(FF、JG)	FANG FENG、JIE GENG	Naringenin	ATP5A1
D(FF、JG)	FANG FENG、JIE GENG	Naringenin	ATP5B
D(FF、JG)	FANG FENG、JIE GENG	Naringenin	ATP5C1
D(FF、JG)	FANG FENG、JIE GENG	Naringenin	CBR1
D(FF、JG)	FANG FENG、JIE GENG	Naringenin	CDK6
D(FF、JG)	FANG FENG、JIE GENG	Naringenin	CEBPB
D(FF、JG)	FANG FENG、JIE GENG	Naringenin	CSNK2A1
D(FF、JG)	FANG FENG、JIE GENG	Naringenin	CSNK2B
D(FF、JG)	FANG FENG、JIE GENG	Naringenin	CYP19A1
D(FF、JG)	FANG FENG、JIE GENG	Naringenin	CYP1B1
D(FF、JG)	FANG FENG、JIE GENG	Naringenin	EIF3F
D(FF、JG)	FANG FENG、JIE GENG	Naringenin	ESR1
D(FF、JG)	FANG FENG、JIE GENG	Naringenin	ESR2
D(FF、JG)	FANG FENG、JIE GENG	Naringenin	ESRRA
D(FF、JG)	FANG FENG、JIE GENG	Naringenin	ESRRB
D(FF、JG)	FANG FENG、JIE GENG	Naringenin	GPER1
D(FF、JG)	FANG FENG、JIE GENG	Naringenin	HCK
D(FF、JG)	FANG FENG、JIE GENG	Naringenin	HIBCH
D(FF、JG)	FANG FENG、JIE GENG	Naringenin	HSP90AA1
D(FF、JG)	FANG FENG、JIE GENG	Naringenin	HSPA2
D(FF、JG)	FANG FENG、JIE GENG	Naringenin	IGHG1
D(FF、JG)	FANG FENG、JIE GENG	Naringenin	JAK1
D(FF、JG)	FANG FENG、JIE GENG	Naringenin	KANSL3
D(FF、JG)	FANG FENG、JIE GENG	Naringenin	MTTP
D(FF、JG)	FANG FENG、JIE GENG	Naringenin	NCOA1
D(FF、JG)	FANG FENG、JIE GENG	Naringenin	NCOA2
D(FF、JG)	FANG FENG、JIE GENG	Naringenin	NQO2
D(FF、JG)	FANG FENG、JIE GENG	Naringenin	NR1I2
D(FF、JG)	FANG FENG、JIE GENG	Naringenin	PIK3CG
D(FF、JG)	FANG FENG、JIE GENG	Naringenin	PIM1
D(FF、JG)	FANG FENG、JIE GENG	Naringenin	PTK2B
D(FF、JG)	FANG FENG、JIE GENG	Naringenin	RUVBL2
D(FF、JG)	FANG FENG、JIE GENG	Naringenin	SF3B3
D(FF、JG)	FANG FENG、JIE GENG	Naringenin	SHBG
D(FF、JG)	FANG FENG、JIE GENG	Naringenin	SOAT1
D(FF、JG)	FANG FENG、JIE GENG	Naringenin	SOAT2
D(FF、JG)	FANG FENG、JIE GENG	Naringenin	STK17B
D(FF、JG)	FANG FENG、JIE GENG	Naringenin	TOP2A
D(FF、JG)	FANG FENG、JIE GENG	Naringenin	UBA1
D(FF、JG)	FANG FENG、JIE GENG	Naringenin	UGT3A1
FF1	FANG FENG	(+)-Gomisin M2	TOP2A
FF1	FANG FENG	(+)-Gomisin M2	TOP2B
FF1	FANG FENG	(+)-Gomisin M2	TUBA4A
FF1	FANG FENG	(+)-Gomisin M2	TUBB
FF2	FANG FENG	(2S)-Flavanone	MAOB
FF2	FANG FENG	(2S)-Flavanone	CYP19A1
FF2	FANG FENG	(2S)-Flavanone	CYP1B1
FF3	FANG FENG	11-hydroxy-sec-o-beta-d-glucosylhamaudol_qt	CCNA2
FF3	FANG FENG	11-hydroxy-sec-o-beta-d-glucosylhamaudol_qt	CDK2
FF3	FANG FENG	11-hydroxy-sec-o-beta-d-glucosylhamaudol_qt	NOS2
FF3	FANG FENG	11-hydroxy-sec-o-beta-d-glucosylhamaudol_qt	PTGS1
FF3	FANG FENG	11-hydroxy-sec-o-beta-d-glucosylhamaudol_qt	PTGS2
FF3	FANG FENG	11-hydroxy-sec-o-beta-d-glucosylhamaudol_qt	CA2
FF3	FANG FENG	11-hydroxy-sec-o-beta-d-glucosylhamaudol_qt	PIM1
FF3	FANG FENG	11-hydroxy-sec-o-beta-d-glucosylhamaudol_qt	DPP4
FF3	FANG FENG	11-hydroxy-sec-o-beta-d-glucosylhamaudol_qt	DPEP1
FF3	FANG FENG	11-hydroxy-sec-o-beta-d-glucosylhamaudol_qt	AR
FF3	FANG FENG	11-hydroxy-sec-o-beta-d-glucosylhamaudol_qt	GSK3B
FF3	FANG FENG	11-hydroxy-sec-o-beta-d-glucosylhamaudol_qt	ESR1
FF4	FANG FENG	3'(S)-Hamaudol	GAPDHS
FF5	FANG FENG	3'-O-Acetylhamaudol	GAPDHS
FF6	FANG FENG	4-hydroxy-9-methoxyfuro[3,2-g]chromen-7-one	CYP1A1
FF7	FANG FENG	5-O-Methylvisamminol	GAPDHS
FF8	FANG FENG	acetic acid	AKR1C2
FF8	FANG FENG	acetic acid	AKR1C4
FF8	FANG FENG	acetic acid	AKR1C3
FF8	FANG FENG	acetic acid	MTNR1B
FF8	FANG FENG	acetic acid	MTNR1A
FF8	FANG FENG	acetic acid	NQO2
FF8	FANG FENG	acetic acid	PTGS1
FF9	FANG FENG	Ammidin	CYP1A1
FF9	FANG FENG	Ammidin	CYP1B1
FF10	FANG FENG	Azaron	HMGCR
FF10	FANG FENG	Azaron	NFE2L2
FF11	FANG FENG	bergapten	CYP1A1
FF11	FANG FENG	bergapten	CYP1B1
FF11	FANG FENG	bergapten	KCNA3
FF11	FANG FENG	bergapten	KCNA5
FF12	FANG FENG	Byakangelicin	BACE1
FF12	FANG FENG	Byakangelicin	CYP1A1
FF13	FANG FENG	cis-falcarindiol	OPRK1
FF14	FANG FENG	DBP	CYP1A2
FF14	FANG FENG	DBP	CYP2C19
FF15	FANG FENG	Decursin	MAOA
FF16	FANG FENG	Decyl acetate	EPHX1
FF17	FANG FENG	Deltoin	GAPDHS
FF18	FANG FENG	Epigomisin O	TOP2A
FF18	FANG FENG	Epigomisin O	TOP2B
FF18	FANG FENG	Epigomisin O	TUBA4A
FF18	FANG FENG	Epigomisin O	TUBB
FF19	FANG FENG	Falcarindiol	OPRK1
FF20	FANG FENG	fraxetin	CA13
FF20	FANG FENG	fraxetin	CA12
FF20	FANG FENG	fraxetin	CA1
FF20	FANG FENG	fraxetin	CA7
FF20	FANG FENG	fraxetin	CA9
FF20	FANG FENG	fraxetin	ERAP1
FF21	FANG FENG	fraxidin	GFER
FF21	FANG FENG	fraxidin	CA13
FF21	FANG FENG	fraxidin	CA12
FF21	FANG FENG	fraxidin	CA1
FF21	FANG FENG	fraxidin	CA7
FF21	FANG FENG	fraxidin	CA9
FF21	FANG FENG	fraxidin	ERAP1
FF22	FANG FENG	Gomisin H	COMT
FF22	FANG FENG	Gomisin H	CYP19A1
FF22	FANG FENG	Gomisin H	CYP1A1
FF22	FANG FENG	Gomisin H	CYP1B1
FF22	FANG FENG	Gomisin H	HIF1A
FF23	FANG FENG	Gomisin L1	TOP2A
FF23	FANG FENG	Gomisin L1	TOP2B
FF23	FANG FENG	Gomisin L1	TUBA4A
FF23	FANG FENG	Gomisin L1	TUBB
FF24	FANG FENG	Gomisin L2	TOP2A
FF24	FANG FENG	Gomisin L2	TOP2B
FF24	FANG FENG	Gomisin L2	TUBA4A
FF24	FANG FENG	Gomisin L2	TUBB
FF25	FANG FENG	Gomisin O	TOP2A
FF25	FANG FENG	Gomisin O	TOP2B
FF25	FANG FENG	Gomisin O	TUBA4A
FF25	FANG FENG	Gomisin O	TUBB
FF26	FANG FENG	Gomisin R	TOP2A
FF26	FANG FENG	Gomisin R	TOP2B
FF26	FANG FENG	Gomisin R	TUBA4A
FF26	FANG FENG	Gomisin R	TUBB
FF27	FANG FENG	Gomisin T	COMT
FF27	FANG FENG	Gomisin T	CYP19A1
FF27	FANG FENG	Gomisin T	CYP1A1
FF27	FANG FENG	Gomisin T	CYP1B1
FF27	FANG FENG	Gomisin T	HIF1A
FF28	FANG FENG	imperatorin	CYP1A1
FF28	FANG FENG	imperatorin	CYP1B1
FF29	FANG FENG	Isobergapten	CA13
FF29	FANG FENG	Isobergapten	CA12
FF29	FANG FENG	Isobergapten	CA7
FF29	FANG FENG	Isobergapten	CA9
FF30	FANG FENG	isofraxidin	GFER
FF30	FANG FENG	isofraxidin	CA13
FF30	FANG FENG	isofraxidin	CA12
FF30	FANG FENG	isofraxidin	CA1
FF30	FANG FENG	isofraxidin	CA7
FF30	FANG FENG	isofraxidin	CA9
FF30	FANG FENG	isofraxidin	ERAP1
FF30	FANG FENG	isofraxidin	XDH
FF31	FANG FENG	isoimperatorin	CYP1A1
FF31	FANG FENG	isoimperatorin	CYP1B1
FF31	FANG FENG	isoimperatorin	KCNMA1
FF31	FANG FENG	isoimperatorin	KCNA2
FF31	FANG FENG	isoimperatorin	KCNA1
FF31	FANG FENG	isoimperatorin	KCNA4
FF31	FANG FENG	isoimperatorin	KCNA6
FF31	FANG FENG	isoimperatorin	KCNA7
FF31	FANG FENG	isoimperatorin	KCNA3
FF31	FANG FENG	isoimperatorin	KCNA5
FF31	FANG FENG	isoimperatorin	KCNN2
FF31	FANG FENG	isoimperatorin	KCNN1
FF31	FANG FENG	isoimperatorin	KCNN4
FF32	FANG FENG	isopimpinellin	CYP1A1
FF33	FANG FENG	lauric acid	PAM
FF33	FANG FENG	lauric acid	CES1
FF33	FANG FENG	lauric acid	CES2
FF33	FANG FENG	lauric acid	FABP3
FF33	FANG FENG	lauric acid	FFAR4
FF33	FANG FENG	lauric acid	GPR84
FF33	FANG FENG	lauric acid	HMGCR
FF33	FANG FENG	lauric acid	KDM2A
FF33	FANG FENG	lauric acid	OXER1
FF33	FANG FENG	lauric acid	PLA2G2A
FF33	FANG FENG	lauric acid	PPARD
FF33	FANG FENG	lauric acid	PPARA
FF33	FANG FENG	lauric acid	PPARG
FF33	FANG FENG	lauric acid	SLC22A6
FF33	FANG FENG	lauric acid	SLC22A8
FF33	FANG FENG	lauric acid	TLR2
FF34	FANG FENG	Majudin	CYP1A1
FF34	FANG FENG	Majudin	CYP1B1
FF34	FANG FENG	Majudin	KCNA3
FF34	FANG FENG	Majudin	KCNA5
FF35	FANG FENG	marmesin	HIF1A
FF36	FANG FENG	osthol	CA9
FF36	FANG FENG	osthol	PDE4D
FF36	FANG FENG	osthol	SRD5A1
FF36	FANG FENG	osthol	XPO1
FF37	FANG FENG	Phellopterin	CYP1A1
FF37	FANG FENG	Phellopterin	CYP1B1
FF38	FANG FENG	phelloptorin	PTGS2
FF38	FANG FENG	phelloptorin	RXRA
FF38	FANG FENG	phelloptorin	MAPK14
FF38	FANG FENG	phelloptorin	DPP4
FF38	FANG FENG	phelloptorin	PIM1
FF38	FANG FENG	phelloptorin	CDK2
FF38	FANG FENG	phelloptorin	PPARG
FF38	FANG FENG	phelloptorin	GSK3B
FF38	FANG FENG	phelloptorin	ESR1
FF38	FANG FENG	phelloptorin	CCNA2
FF38	FANG FENG	phelloptorin	AR
FF38	FANG FENG	phelloptorin	NOS2
FF38	FANG FENG	phelloptorin	CHEK1
FF38	FANG FENG	phelloptorin	ESR2
FF39	FANG FENG	Phytodolor	GFER
FF39	FANG FENG	Phytodolor	CA13
FF39	FANG FENG	Phytodolor	CA12
FF39	FANG FENG	Phytodolor	CA1
FF39	FANG FENG	Phytodolor	CA7
FF39	FANG FENG	Phytodolor	CA9
FF39	FANG FENG	Phytodolor	ERAP1
FF39	FANG FENG	Phytodolor	XDH
FF40	FANG FENG	primetin	AR
FF40	FANG FENG	primetin	CYP1A1
FF40	FANG FENG	primetin	CYP1B1
FF40	FANG FENG	primetin	GRK6
FF40	FANG FENG	primetin	KDM4E
FF40	FANG FENG	primetin	ALOX12
FF40	FANG FENG	primetin	ALOX15
FF40	FANG FENG	primetin	ABCB1
FF40	FANG FENG	primetin	XDH
FF41	FANG FENG	Pseudo-<U+00CE>“-Schisandrin	TOP2A
FF41	FANG FENG	Pseudo-<U+00CE>“-Schisandrin	TUBA4A
FF41	FANG FENG	Pseudo-<U+00CE>“-Schisandrin	TUBB
FF42	FANG FENG	Rubschisantherin	TOP2A
FF42	FANG FENG	Rubschisantherin	TUBA4A
FF42	FANG FENG	Rubschisantherin	TUBB
FF43	FANG FENG	Schisanhenol B	TOP2A
FF43	FANG FENG	Schisanhenol B	TOP2B
FF43	FANG FENG	Schisanhenol B	TUBA4A
FF43	FANG FENG	Schisanhenol B	TUBB
FF44	FANG FENG	Schizandrin C	TOP2A
FF44	FANG FENG	Schizandrin C	TUBA4A
FF44	FANG FENG	Schizandrin C	TUBB
FF45	FANG FENG	Tectochrysin	ABCG2
FF45	FANG FENG	Tectochrysin	ABL1
FF45	FANG FENG	Tectochrysin	ACHE
FF45	FANG FENG	Tectochrysin	AKR1B10
FF45	FANG FENG	Tectochrysin	AKR1B1
FF45	FANG FENG	Tectochrysin	AR
FF45	FANG FENG	Tectochrysin	MAOA
FF45	FANG FENG	Tectochrysin	MAOB
FF45	FANG FENG	Tectochrysin	CYP19A1
FF45	FANG FENG	Tectochrysin	CYP1B1
FF45	FANG FENG	Tectochrysin	CYP1A2
FF45	FANG FENG	Tectochrysin	CREB1
FF45	FANG FENG	Tectochrysin	HSD17B1
FF45	FANG FENG	Tectochrysin	EGFR
FF45	FANG FENG	Tectochrysin	ESR2
FF45	FANG FENG	Tectochrysin	ESR1
FF45	FANG FENG	Tectochrysin	GRK6
FF45	FANG FENG	Tectochrysin	KCND3
FF45	FANG FENG	Tectochrysin	KDM4E
FF45	FANG FENG	Tectochrysin	ALOX12
FF45	FANG FENG	Tectochrysin	ALOX15
FF45	FANG FENG	Tectochrysin	ABCB1
FF45	FANG FENG	Tectochrysin	ABCC1
FF45	FANG FENG	Tectochrysin	NOX4
FF45	FANG FENG	Tectochrysin	MPO
FF45	FANG FENG	Tectochrysin	PTPRS
FF45	FANG FENG	Tectochrysin	TNKS
FF45	FANG FENG	Tectochrysin	TNKS2
FF45	FANG FENG	Tectochrysin	TTR
FF45	FANG FENG	Tectochrysin	XDH
FF46	FANG FENG	Uvadex	CA13
FF46	FANG FENG	Uvadex	CA12
FF46	FANG FENG	Uvadex	CA7
FF46	FANG FENG	Uvadex	CA9
FF46	FANG FENG	Uvadex	CYP1A1
FF46	FANG FENG	Uvadex	CYP1B1
FF46	FANG FENG	Uvadex	CYP1A2
FF46	FANG FENG	Uvadex	CYP2D6
FF46	FANG FENG	Uvadex	CYP3A4
FF46	FANG FENG	Uvadex	KCNA3
FF46	FANG FENG	Uvadex	KCNA5
FF47	FANG FENG	Wogonin	ACTB
FF47	FANG FENG	Wogonin	AHR
FF47	FANG FENG	Wogonin	AKT1
FF47	FANG FENG	Wogonin	ATP5A1
FF47	FANG FENG	Wogonin	ATP5B
FF47	FANG FENG	Wogonin	ATP5C1
FF47	FANG FENG	Wogonin	CBR1
FF47	FANG FENG	Wogonin	CDK6
FF47	FANG FENG	Wogonin	CEBPB
FF47	FANG FENG	Wogonin	COMT
FF47	FANG FENG	Wogonin	CSNK2A1
FF47	FANG FENG	Wogonin	CSNK2B
FF47	FANG FENG	Wogonin	CYP1B1
FF47	FANG FENG	Wogonin	DHFRL1
FF47	FANG FENG	Wogonin	DNMT1
FF47	FANG FENG	Wogonin	EIF3F
FF47	FANG FENG	Wogonin	ESR1
FF47	FANG FENG	Wogonin	ESR2
FF47	FANG FENG	Wogonin	ESRRA
FF47	FANG FENG	Wogonin	ESRRB
FF47	FANG FENG	Wogonin	GABRA1
FF47	FANG FENG	Wogonin	GABRA2
FF47	FANG FENG	Wogonin	GABRA3
FF47	FANG FENG	Wogonin	GABRA4
FF47	FANG FENG	Wogonin	GABRA5
FF47	FANG FENG	Wogonin	GABRA6
FF47	FANG FENG	Wogonin	GABRG1
FF47	FANG FENG	Wogonin	GABRG2
FF47	FANG FENG	Wogonin	GABRG3
FF47	FANG FENG	Wogonin	GPER1
FF47	FANG FENG	Wogonin	HCK
FF47	FANG FENG	Wogonin	HIBCH
FF47	FANG FENG	Wogonin	HSP90AA1
FF47	FANG FENG	Wogonin	HSPA2
FF47	FANG FENG	Wogonin	IGHG1
FF47	FANG FENG	Wogonin	JAK1
FF47	FANG FENG	Wogonin	MTTP
FF47	FANG FENG	Wogonin	NCOA1
FF47	FANG FENG	Wogonin	NCOA2
FF47	FANG FENG	Wogonin	NQO2
FF47	FANG FENG	Wogonin	NR1I2
FF47	FANG FENG	Wogonin	PIK3CG
FF47	FANG FENG	Wogonin	PIM1
FF47	FANG FENG	Wogonin	PTK2B
FF47	FANG FENG	Wogonin	RUVBL2
FF47	FANG FENG	Wogonin	SF3B3
FF47	FANG FENG	Wogonin	SHBG
FF47	FANG FENG	Wogonin	SOAT1
FF47	FANG FENG	Wogonin	SOAT2
FF47	FANG FENG	Wogonin	STK17B
FF47	FANG FENG	Wogonin	TOP2A
FF47	FANG FENG	Wogonin	UBA1
FF47	FANG FENG	Wogonin	UGT3A1
FF47	FANG FENG	wogonin	CYP1A1
FF47	FANG FENG	wogonin	CYP1B1
FF47	FANG FENG	wogonin	CREB1
FF47	FANG FENG	wogonin	ABCB1
FF47	FANG FENG	wogonin	PTPRS
JG1	JIE GENG	(+)-n-methyl laurotetanine	HTR1A
JG1	JIE GENG	(+)-n-methyl laurotetanine	HTR2B
JG1	JIE GENG	(+)-n-methyl laurotetanine	HTR2A
JG1	JIE GENG	(+)-n-methyl laurotetanine	HTR5A
JG1	JIE GENG	(+)-n-methyl laurotetanine	HTR7
JG1	JIE GENG	(+)-n-methyl laurotetanine	HTR6
JG1	JIE GENG	(+)-n-methyl laurotetanine	CHRNA4
JG1	JIE GENG	(+)-n-methyl laurotetanine	CHRNB2
JG1	JIE GENG	(+)-n-methyl laurotetanine	DRD1
JG1	JIE GENG	(+)-n-methyl laurotetanine	DRD3
JG1	JIE GENG	(+)-n-methyl laurotetanine	DRD5
JG1	JIE GENG	(+)-n-methyl laurotetanine	DRD2
JG1	JIE GENG	(+)-n-methyl laurotetanine	RAD52
JG1	JIE GENG	(+)-n-methyl laurotetanine	TDP2
JG2	JIE GENG	acacetin	APP
JG2	JIE GENG	acacetin	ABCG2
JG2	JIE GENG	acacetin	ACHE
JG2	JIE GENG	acacetin	AKR1B10
JG2	JIE GENG	acacetin	AKR1B1
JG2	JIE GENG	acacetin	AR
JG2	JIE GENG	acacetin	MAOA
JG2	JIE GENG	acacetin	MAOB
JG2	JIE GENG	acacetin	CA12
JG2	JIE GENG	acacetin	CA4
JG2	JIE GENG	acacetin	CA7
JG2	JIE GENG	acacetin	CBS
JG2	JIE GENG	acacetin	CDK8
JG2	JIE GENG	acacetin	CDK9
JG2	JIE GENG	acacetin	CYP19A1
JG2	JIE GENG	acacetin	CYP1B1
JG2	JIE GENG	acacetin	CYP1A2
JG2	JIE GENG	acacetin	CYP2C19
JG2	JIE GENG	acacetin	CYP3A4
JG2	JIE GENG	acacetin	HSD17B1
JG2	JIE GENG	acacetin	ESR2
JG2	JIE GENG	acacetin	ESR1
JG2	JIE GENG	acacetin	GPR35
JG2	JIE GENG	acacetin	KCND3
JG2	JIE GENG	acacetin	KCNA5
JG2	JIE GENG	acacetin	GLO1
JG2	JIE GENG	acacetin	ALOX15
JG2	JIE GENG	acacetin	ALOX5
JG2	JIE GENG	acacetin	ABCB1
JG2	JIE GENG	acacetin	ABCC1
JG2	JIE GENG	acacetin	NOX4
JG2	JIE GENG	acacetin	MPO
JG2	JIE GENG	acacetin	TERT
JG2	JIE GENG	acacetin	TNKS
JG2	JIE GENG	acacetin	TNKS2
JG2	JIE GENG	acacetin	TTR
JG2	JIE GENG	acacetin	TYR
JG2	JIE GENG	acacetin	XDH
JG3	JIE GENG	artemisetin	ABCG2
JG3	JIE GENG	artemisetin	CYP1A1
JG3	JIE GENG	artemisetin	ALOX5
JG3	JIE GENG	artemisetin	ABCB1
JG4	JIE GENG	cis-Dihydroquercetin	CA12
JG4	JIE GENG	cis-Dihydroquercetin	CA3
JG4	JIE GENG	cis-Dihydroquercetin	CA4
JG4	JIE GENG	cis-Dihydroquercetin	CA6
JG4	JIE GENG	cis-Dihydroquercetin	CA7
JG4	JIE GENG	cis-Dihydroquercetin	MMP12
JG5	JIE GENG	latycodigenin	C1R
JG6	JIE GENG	luteolin	APP
JG6	JIE GENG	luteolin	ABCG2
JG6	JIE GENG	luteolin	AKR1B10
JG6	JIE GENG	luteolin	AKR1B1
JG6	JIE GENG	luteolin	AR
JG6	JIE GENG	luteolin	MAOA
JG6	JIE GENG	luteolin	CA12
JG6	JIE GENG	luteolin	CA3
JG6	JIE GENG	luteolin	CA4
JG6	JIE GENG	luteolin	CA7
JG6	JIE GENG	luteolin	CA2
JG6	JIE GENG	luteolin	CCR4
JG6	JIE GENG	luteolin	CD38
JG6	JIE GENG	luteolin	CYP1A1
JG6	JIE GENG	luteolin	CYP1B1
JG6	JIE GENG	luteolin	CYP2C8
JG6	JIE GENG	luteolin	CYP1A2
JG6	JIE GENG	luteolin	CSNK2A2
JG6	JIE GENG	luteolin	CSNK2B
JG6	JIE GENG	luteolin	DAPK1
JG6	JIE GENG	luteolin	HSD17B1
JG6	JIE GENG	luteolin	HSD17B2
JG6	JIE GENG	luteolin	DPP4
JG6	JIE GENG	luteolin	ELAVL1
JG6	JIE GENG	luteolin	ELAVL3
JG6	JIE GENG	luteolin	ESR2
JG6	JIE GENG	luteolin	ESR1
JG6	JIE GENG	luteolin	FLT3
JG6	JIE GENG	luteolin	GPR35
JG6	JIE GENG	luteolin	GSK3B
JG6	JIE GENG	luteolin	KCND3
JG6	JIE GENG	luteolin	GLO1
JG6	JIE GENG	luteolin	ALOX12
JG6	JIE GENG	luteolin	ALOX15
JG6	JIE GENG	luteolin	ALOX5
JG6	JIE GENG	luteolin	ABCB1
JG6	JIE GENG	luteolin	MMP12
JG6	JIE GENG	luteolin	MMP2
JG6	JIE GENG	luteolin	MMP9
JG6	JIE GENG	luteolin	ABCC1
JG6	JIE GENG	luteolin	NEK6
JG6	JIE GENG	luteolin	NOX4
JG6	JIE GENG	luteolin	NUAK1
JG6	JIE GENG	luteolin	PARP1
JG6	JIE GENG	luteolin	MPO
JG6	JIE GENG	luteolin	PKN1
JG6	JIE GENG	luteolin	PGF
JG6	JIE GENG	luteolin	ALPI
JG6	JIE GENG	luteolin	ST6GAL1
JG6	JIE GENG	luteolin	TNKS
JG6	JIE GENG	luteolin	TNKS2
JG6	JIE GENG	luteolin	TTR
JG6	JIE GENG	luteolin	TYR
JG6	JIE GENG	luteolin	VEGFA
JG6	JIE GENG	luteolin	XDH
QH1	QIAN HU	(2S)-2-(1-hydroxy-1-methyl-ethyl)-9-[(2S,3R,4R,5S,6R)-3,4,5-trihydroxy-6-methylol-tetrahydropyran-2-yl]oxy-2,3-dihydrofuro[3,2-g]chromen-7-one	AR
QH1	QIAN HU	(2S)-2-(1-hydroxy-1-methyl-ethyl)-9-[(2S,3R,4R,5S,6R)-3,4,5-trihydroxy-6-methylol-tetrahydropyran-2-yl]oxy-2,3-dihydrofuro[3,2-g]chromen-7-one	CA2
QH2	QIAN HU	(8S,9R)-9-hydroxy-8-(2-hydroxypropan-2-yl)-8,9-dihydrofuro[2,3-h]chromen-2-one	ADRB2
QH2	QIAN HU	(8S,9R)-9-hydroxy-8-(2-hydroxypropan-2-yl)-8,9-dihydrofuro[2,3-h]chromen-2-one	AR
QH2	QIAN HU	(8S,9R)-9-hydroxy-8-(2-hydroxypropan-2-yl)-8,9-dihydrofuro[2,3-h]chromen-2-one	CA2
QH2	QIAN HU	(8S,9R)-9-hydroxy-8-(2-hydroxypropan-2-yl)-8,9-dihydrofuro[2,3-h]chromen-2-one	ESR1
QH2	QIAN HU	(8S,9R)-9-hydroxy-8-(2-hydroxypropan-2-yl)-8,9-dihydrofuro[2,3-h]chromen-2-one	PTGS1
QH2	QIAN HU	(8S,9R)-9-hydroxy-8-(2-hydroxypropan-2-yl)-8,9-dihydrofuro[2,3-h]chromen-2-one	PTGS2
QH2	QIAN HU	(8S,9R)-9-hydroxy-8-(2-hydroxypropan-2-yl)-8,9-dihydrofuro[2,3-h]chromen-2-one	CCNA2
QH2	QIAN HU	(8S,9R)-9-hydroxy-8-(2-hydroxypropan-2-yl)-8,9-dihydrofuro[2,3-h]chromen-2-one	GSK3B
QH2	QIAN HU	(8S,9R)-9-hydroxy-8-(2-hydroxypropan-2-yl)-8,9-dihydrofuro[2,3-h]chromen-2-one	DPEP1
QH2	QIAN HU	(8S,9R)-9-hydroxy-8-(2-hydroxypropan-2-yl)-8,9-dihydrofuro[2,3-h]chromen-2-one	DPP4
QH2	QIAN HU	(8S,9R)-9-hydroxy-8-(2-hydroxypropan-2-yl)-8,9-dihydrofuro[2,3-h]chromen-2-one	PIM1
QH2	QIAN HU	(8S,9R)-9-hydroxy-8-(2-hydroxypropan-2-yl)-8,9-dihydrofuro[2,3-h]chromen-2-one	CDK2
QH2	QIAN HU	(8S,9R)-9-hydroxy-8-(2-hydroxypropan-2-yl)-8,9-dihydrofuro[2,3-h]chromen-2-one	NOS2
QH3	QIAN HU	5,7-dihydroxy-2-(3-hydroxy-4-methoxyphenyl)chroman-4-one	ABCG2
QH3	QIAN HU	5,7-dihydroxy-2-(3-hydroxy-4-methoxyphenyl)chroman-4-one	CA12
QH3	QIAN HU	5,7-dihydroxy-2-(3-hydroxy-4-methoxyphenyl)chroman-4-one	CA4
QH3	QIAN HU	5,7-dihydroxy-2-(3-hydroxy-4-methoxyphenyl)chroman-4-one	CA7
QH3	QIAN HU	5,7-dihydroxy-2-(3-hydroxy-4-methoxyphenyl)chroman-4-one	CYP19A1
QH3	QIAN HU	5,7-dihydroxy-2-(3-hydroxy-4-methoxyphenyl)chroman-4-one	CYP1B1
QH3	QIAN HU	5,7-dihydroxy-2-(3-hydroxy-4-methoxyphenyl)chroman-4-one	CYP1A2
QH3	QIAN HU	5,7-dihydroxy-2-(3-hydroxy-4-methoxyphenyl)chroman-4-one	CYP2C9
QH3	QIAN HU	5,7-dihydroxy-2-(3-hydroxy-4-methoxyphenyl)chroman-4-one	CYP2C19
QH3	QIAN HU	5,7-dihydroxy-2-(3-hydroxy-4-methoxyphenyl)chroman-4-one	DPP4
QH3	QIAN HU	5,7-dihydroxy-2-(3-hydroxy-4-methoxyphenyl)chroman-4-one	TAS2R31
QH3	QIAN HU	5,7-dihydroxy-2-(3-hydroxy-4-methoxyphenyl)chroman-4-one	XDH
QH4	QIAN HU	8-[(2R)-2,3-dihydroxy-3-methyl-butyl]-5,7-dimethoxy-coumarin	PDE4D
QH5	QIAN HU	coumestrol	HSD17B3
QH5	QIAN HU	coumestrol	ESR2
QH5	QIAN HU	coumestrol	ESR1
QH5	QIAN HU	coumestrol	ALPI
QH6	QIAN HU	Coumurrayin	CA13
QH6	QIAN HU	Coumurrayin	CA12
QH6	QIAN HU	Coumurrayin	CA7
QH6	QIAN HU	Coumurrayin	CA9
QH6	QIAN HU	Coumurrayin	PDE4D
QH6	QIAN HU	Coumurrayin	XPO1
QH7	QIAN HU	epicatechin	PGD
QH7	QIAN HU	epicatechin	CA12
QH7	QIAN HU	epicatechin	CA3
QH7	QIAN HU	epicatechin	CA4
QH7	QIAN HU	epicatechin	CA5A
QH7	QIAN HU	epicatechin	CA5B
QH7	QIAN HU	epicatechin	CA6
QH7	QIAN HU	epicatechin	CA1
QH7	QIAN HU	epicatechin	CA7
QH7	QIAN HU	epicatechin	CA2
QH7	QIAN HU	epicatechin	CA9
QH7	QIAN HU	epicatechin	ELAVL3
QH7	QIAN HU	epicatechin	ALPL
QH8	QIAN HU	Estriol	AKR1C3
QH8	QIAN HU	Estriol	SERPINA6
QH8	QIAN HU	Estriol	CYP1B1
QH8	QIAN HU	Estriol	CYP19A1
QH8	QIAN HU	Estriol	HSD17B1
QH8	QIAN HU	Estriol	ESRRB
QH8	QIAN HU	Estriol	ESRRA
QH8	QIAN HU	Estriol	ESR2
QH8	QIAN HU	Estriol	ESR1
QH8	QIAN HU	Estriol	GPER1
QH8	QIAN HU	Estriol	ABCC1
QH8	QIAN HU	Estriol	SLC22A1
QH8	QIAN HU	Estriol	SLC22A3
QH8	QIAN HU	Estriol	SLC6A4
QH8	QIAN HU	Estriol	SHBG
QH8	QIAN HU	Estriol	STS
QH9	QIAN HU	Hydroxyanthraquinone	CYP1B1
QH9	QIAN HU	Hydroxyanthraquinone	MCL1
QH9	QIAN HU	Hydroxyanthraquinone	CDC25B
QH9	QIAN HU	Hydroxyanthraquinone	PLEC
QH10	QIAN HU	juzirine	PDE3A
QH10	QIAN HU	juzirine	PDE3B
QH10	QIAN HU	juzirine	PDE10A
QH11	QIAN HU	n-methylasimilobine	HTR1A
QH11	QIAN HU	n-methylasimilobine	HTR2A
QH11	QIAN HU	n-methylasimilobine	HTR2B
QH11	QIAN HU	n-methylasimilobine	HTR7
QH11	QIAN HU	n-methylasimilobine	DRD1
QH11	QIAN HU	n-methylasimilobine	DRD2
QH11	QIAN HU	n-methylasimilobine	RAD52
QH12	QIAN HU	n-trans-feruloyltyramine	APP
QH12	QIAN HU	n-trans-feruloyltyramine	BACE1
QH12	QIAN HU	n-trans-feruloyltyramine	CA13
QH12	QIAN HU	n-trans-feruloyltyramine	CA14
QH12	QIAN HU	n-trans-feruloyltyramine	CA12
QH12	QIAN HU	n-trans-feruloyltyramine	CA4
QH12	QIAN HU	n-trans-feruloyltyramine	CA5A
QH12	QIAN HU	n-trans-feruloyltyramine	CA5B
QH12	QIAN HU	n-trans-feruloyltyramine	CA6
QH12	QIAN HU	n-trans-feruloyltyramine	CA1
QH12	QIAN HU	n-trans-feruloyltyramine	CA7
QH12	QIAN HU	n-trans-feruloyltyramine	CA2
QH12	QIAN HU	n-trans-feruloyltyramine	CA9
QH12	QIAN HU	n-trans-feruloyltyramine	CNR2
QH12	QIAN HU	n-trans-feruloyltyramine	EP300
QH12	QIAN HU	n-trans-feruloyltyramine	FOS
QH12	QIAN HU	n-trans-feruloyltyramine	HDAC1
QH12	QIAN HU	n-trans-feruloyltyramine	HDAC6
QH12	QIAN HU	n-trans-feruloyltyramine	GLO1
QH12	QIAN HU	n-trans-feruloyltyramine	ALOX15
QH12	QIAN HU	n-trans-feruloyltyramine	ALOX5
QH12	QIAN HU	n-trans-feruloyltyramine	MET
QH12	QIAN HU	n-trans-feruloyltyramine	MMP1
QH12	QIAN HU	n-trans-feruloyltyramine	MMP2
QH12	QIAN HU	n-trans-feruloyltyramine	MMP9
QH12	QIAN HU	n-trans-feruloyltyramine	NFE2L2
QH12	QIAN HU	n-trans-feruloyltyramine	NFKB1
QH12	QIAN HU	n-trans-feruloyltyramine	PTGS1
QH12	QIAN HU	n-trans-feruloyltyramine	PTGES
QH12	QIAN HU	n-trans-feruloyltyramine	F3
QH12	QIAN HU	n-trans-feruloyltyramine	TLR9
QH12	QIAN HU	n-trans-feruloyltyramine	TRPV1
QH13	QIAN HU	quercetin	MPG
QH13	QIAN HU	quercetin	APP
QH13	QIAN HU	quercetin	ABCG2
QH13	QIAN HU	quercetin	AKR1B10
QH13	QIAN HU	quercetin	AKT1
QH13	QIAN HU	quercetin	AKR1B1
QH13	QIAN HU	quercetin	ALK
QH13	QIAN HU	quercetin	MAOA
QH13	QIAN HU	quercetin	AURKB
QH13	QIAN HU	quercetin	BACE1
QH13	QIAN HU	quercetin	BRAF
QH13	QIAN HU	quercetin	CA14
QH13	QIAN HU	quercetin	CA12
QH13	QIAN HU	quercetin	CA3
QH13	QIAN HU	quercetin	CA4
QH13	QIAN HU	quercetin	CA5A
QH13	QIAN HU	quercetin	CA6
QH13	QIAN HU	quercetin	CA1
QH13	QIAN HU	quercetin	CA7
QH13	QIAN HU	quercetin	CA2
QH13	QIAN HU	quercetin	CA9
QH13	QIAN HU	quercetin	CCR4
QH13	QIAN HU	quercetin	CDK1
QH13	QIAN HU	quercetin	CYP1A1
QH13	QIAN HU	quercetin	CYP1B1
QH13	QIAN HU	quercetin	CYP2C8
QH13	QIAN HU	quercetin	CYP1A2
QH13	QIAN HU	quercetin	CYP2C9
QH13	QIAN HU	quercetin	CSNK2A1
QH13	QIAN HU	quercetin	CXCR1
QH13	QIAN HU	quercetin	DAPK1
QH13	QIAN HU	quercetin	HSD17B2
QH13	QIAN HU	quercetin	DPP4
QH13	QIAN HU	quercetin	DRD4
QH13	QIAN HU	quercetin	ELAVL3
QH13	QIAN HU	quercetin	ELAVL1
QH13	QIAN HU	quercetin	EGFR
QH13	QIAN HU	quercetin	PTK2
QH13	QIAN HU	quercetin	FLT3
QH13	QIAN HU	quercetin	GPR35
QH13	QIAN HU	quercetin	GSK3B
QH13	QIAN HU	quercetin	IGF1R
QH13	QIAN HU	quercetin	CAMK2B
QH13	QIAN HU	quercetin	KDM4E
QH13	QIAN HU	quercetin	GLO1
QH13	QIAN HU	quercetin	ALOX12
QH13	QIAN HU	quercetin	ALOX15
QH13	QIAN HU	quercetin	ALOX5
QH13	QIAN HU	quercetin	ABCB1
QH13	QIAN HU	quercetin	MET
QH13	QIAN HU	quercetin	MMP13
QH13	QIAN HU	quercetin	MMP3
QH13	QIAN HU	quercetin	MMP2
QH13	QIAN HU	quercetin	MMP9
QH13	QIAN HU	quercetin	ABCC1
QH13	QIAN HU	quercetin	MYLK
QH13	QIAN HU	quercetin	NEK2
QH13	QIAN HU	quercetin	NEK6
QH13	QIAN HU	quercetin	NOX4
QH13	QIAN HU	quercetin	NUAK1
QH13	QIAN HU	quercetin	PLA2G1B
QH13	QIAN HU	quercetin	PIK3R1
QH13	QIAN HU	quercetin	P4HB
QH13	QIAN HU	quercetin	MPO
QH13	QIAN HU	quercetin	PIM1
QH13	QIAN HU	quercetin	PKN1
QH13	QIAN HU	quercetin	PTPRS
QH13	QIAN HU	quercetin	PYGL
QH13	QIAN HU	quercetin	ST6GAL1
QH13	QIAN HU	quercetin	MAPT
QH13	QIAN HU	quercetin	F2
QH13	QIAN HU	quercetin	TTR
QH13	QIAN HU	quercetin	AXL
QH13	QIAN HU	quercetin	AVPR2
QH13	QIAN HU	quercetin	XDH
QH13	QIAN HU	quercetin	KDR
QH14	QIAN HU	resveratrol	APP
QH14	QIAN HU	resveratrol	GFER
QH14	QIAN HU	resveratrol	MAOA
QH14	QIAN HU	resveratrol	CA13
QH14	QIAN HU	resveratrol	CA14
QH14	QIAN HU	resveratrol	CA12
QH14	QIAN HU	resveratrol	CA3
QH14	QIAN HU	resveratrol	CA4
QH14	QIAN HU	resveratrol	CA5A
QH14	QIAN HU	resveratrol	CA5B
QH14	QIAN HU	resveratrol	CA6
QH14	QIAN HU	resveratrol	CA1
QH14	QIAN HU	resveratrol	CA7
QH14	QIAN HU	resveratrol	CA2
QH14	QIAN HU	resveratrol	CA9
QH14	QIAN HU	resveratrol	CISD1
QH14	QIAN HU	resveratrol	CYP1B1
QH14	QIAN HU	resveratrol	CYP1A2
QH14	QIAN HU	resveratrol	CYP2C19
QH14	QIAN HU	resveratrol	CYP2C9
QH14	QIAN HU	resveratrol	CYP3A4
QH14	QIAN HU	resveratrol	DPP4
QH14	QIAN HU	resveratrol	ESR1
QH14	QIAN HU	resveratrol	GLO1
QH14	QIAN HU	resveratrol	NFE2L2
QH14	QIAN HU	resveratrol	NQO2
QH14	QIAN HU	resveratrol	PTGS1
QH14	QIAN HU	resveratrol	PTGS2
QH14	QIAN HU	resveratrol	PIK3CB
QH14	QIAN HU	resveratrol	PIK3CA
QH14	QIAN HU	resveratrol	SLC6A2
QH14	QIAN HU	resveratrol	TRPA1
QH14	QIAN HU	resveratrol	TTR
QH15	QIAN HU	Sphondin	CA13
QH15	QIAN HU	Sphondin	CA12
QH15	QIAN HU	Sphondin	CA7
QH15	QIAN HU	Sphondin	CA9
QH16	QIAN HU	tanshinone i	EED
QH16	QIAN HU	tanshinone i	CES2
QH16	QIAN HU	tanshinone i	EZH2
QH16	QIAN HU	tanshinone i	PTPN11
QH16	QIAN HU	tanshinone i	PTPN6
QH16	QIAN HU	tanshinone i	SUZ12
QH17	QIAN HU	tanshinone iia	ACHE
QH17	QIAN HU	tanshinone iia	CES1
QH17	QIAN HU	tanshinone iia	CES2
QH17	QIAN HU	tanshinone iia	PTPN6
QH17	QIAN HU	tanshinone iia	STAT3
WM1	WU MEI	(2R)-5,7-dihydroxy-2-(4-hydroxyphenyl)chroman-4-one	ESR1
WM1	WU MEI	(2R)-5,7-dihydroxy-2-(4-hydroxyphenyl)chroman-4-one	NR3C1
WM1	WU MEI	(2R)-5,7-dihydroxy-2-(4-hydroxyphenyl)chroman-4-one	NR3C2
WM1	WU MEI	(2R)-5,7-dihydroxy-2-(4-hydroxyphenyl)chroman-4-one	PGR
WM1	WU MEI	(2R)-5,7-dihydroxy-2-(4-hydroxyphenyl)chroman-4-one	PTGS1
WM1	WU MEI	(2R)-5,7-dihydroxy-2-(4-hydroxyphenyl)chroman-4-one	PTGS2
WM1	WU MEI	(2R)-5,7-dihydroxy-2-(4-hydroxyphenyl)chroman-4-one	AR
WM1	WU MEI	(2R)-5,7-dihydroxy-2-(4-hydroxyphenyl)chroman-4-one	PPARG
WM1	WU MEI	(2R)-5,7-dihydroxy-2-(4-hydroxyphenyl)chroman-4-one	GSK3B
WM1	WU MEI	(2R)-5,7-dihydroxy-2-(4-hydroxyphenyl)chroman-4-one	CCNA2
WM1	WU MEI	(2R)-5,7-dihydroxy-2-(4-hydroxyphenyl)chroman-4-one	DPEP1
WM1	WU MEI	(2R)-5,7-dihydroxy-2-(4-hydroxyphenyl)chroman-4-one	NOS2
WM1	WU MEI	(2R)-5,7-dihydroxy-2-(4-hydroxyphenyl)chroman-4-one	CDK2
WM1	WU MEI	(2R)-5,7-dihydroxy-2-(4-hydroxyphenyl)chroman-4-one	CA2
WM1	WU MEI	(2R)-5,7-dihydroxy-2-(4-hydroxyphenyl)chroman-4-one	DPP4
WM1	WU MEI	(2R)-5,7-dihydroxy-2-(4-hydroxyphenyl)chroman-4-one	ACHE
WM1	WU MEI	(2R)-5,7-dihydroxy-2-(4-hydroxyphenyl)chroman-4-one	ESR2
WM1	WU MEI	(2R)-5,7-dihydroxy-2-(4-hydroxyphenyl)chroman-4-one	MAPK14
WM2	WU MEI	DEP	CA14
WM2	WU MEI	DEP	CA12
WM2	WU MEI	DEP	CA1
WM2	WU MEI	DEP	CA7
WM2	WU MEI	DEP	CA2
WM2	WU MEI	DEP	CA9
WM3	WU MEI	genistein	HTR2A
WM3	WU MEI	genistein	HTR2C
WM3	WU MEI	genistein	ADORA2A
WM3	WU MEI	genistein	ABCG2
WM3	WU MEI	genistein	ABL1
WM3	WU MEI	genistein	ALDH2
WM3	WU MEI	genistein	MAOA
WM3	WU MEI	genistein	CA4
WM3	WU MEI	genistein	CA7
WM3	WU MEI	genistein	CBR1
WM3	WU MEI	genistein	CYP1B1
WM3	WU MEI	genistein	CYP1A2
WM3	WU MEI	genistein	HSD17B1
WM3	WU MEI	genistein	HSD17B2
WM3	WU MEI	genistein	DPP4
WM3	WU MEI	genistein	EGFR
WM3	WU MEI	genistein	ESRRA
WM3	WU MEI	genistein	ESRRB
WM3	WU MEI	genistein	ESR1
WM3	WU MEI	genistein	ESR2
WM3	WU MEI	genistein	SLC2A1
WM3	WU MEI	genistein	ALOX12
WM3	WU MEI	genistein	MGAM
WM3	WU MEI	genistein	TBXAS1
WM4	WU MEI	kaempferol	MPG
WM4	WU MEI	kaempferol	ABCG2
WM4	WU MEI	kaempferol	AKR1B10
WM4	WU MEI	kaempferol	AKR1B1
WM4	WU MEI	kaempferol	MAOA
WM4	WU MEI	kaempferol	CA12
WM4	WU MEI	kaempferol	CA3
WM4	WU MEI	kaempferol	CA4
WM4	WU MEI	kaempferol	CA7
WM4	WU MEI	kaempferol	CCR4
WM4	WU MEI	kaempferol	CYP1A1
WM4	WU MEI	kaempferol	CYP1B1
WM4	WU MEI	kaempferol	CYP2C8
WM4	WU MEI	kaempferol	DAPK1
WM4	WU MEI	kaempferol	HSD17B1
WM4	WU MEI	kaempferol	HSD17B2
WM4	WU MEI	kaempferol	ELAVL3
WM4	WU MEI	kaempferol	ELAVL1
WM4	WU MEI	kaempferol	ESR1
WM4	WU MEI	kaempferol	ESR2
WM4	WU MEI	kaempferol	GPR35
WM4	WU MEI	kaempferol	KDM4E
WM4	WU MEI	kaempferol	GLO1
WM4	WU MEI	kaempferol	ALOX12
WM4	WU MEI	kaempferol	ALOX15
WM4	WU MEI	kaempferol	ALOX5
WM4	WU MEI	kaempferol	ABCB1
WM4	WU MEI	kaempferol	ABCC1
WM4	WU MEI	kaempferol	MYLK
WM4	WU MEI	kaempferol	NEK6
WM4	WU MEI	kaempferol	NOX4
WM4	WU MEI	kaempferol	NUAK1
WM4	WU MEI	kaempferol	MPO
WM4	WU MEI	kaempferol	PKN1
WM4	WU MEI	kaempferol	PTPRS
WM4	WU MEI	kaempferol	PTPN1
WM4	WU MEI	kaempferol	MAPT
WM4	WU MEI	kaempferol	TOP2A
WM4	WU MEI	kaempferol	TTR
WM4	WU MEI	kaempferol	XDH
WM5	WU MEI	rhamnetin	APP
WM5	WU MEI	rhamnetin	ABCG2
WM5	WU MEI	rhamnetin	AKR1B1
WM5	WU MEI	rhamnetin	MAOA
WM5	WU MEI	rhamnetin	CA12
WM5	WU MEI	rhamnetin	CA3
WM5	WU MEI	rhamnetin	CA4
WM5	WU MEI	rhamnetin	CA5A
WM5	WU MEI	rhamnetin	CA6
WM5	WU MEI	rhamnetin	CA7
WM5	WU MEI	rhamnetin	CYP1A1
WM5	WU MEI	rhamnetin	CYP1B1
WM5	WU MEI	rhamnetin	CYP2C8
WM5	WU MEI	rhamnetin	DAPK1
WM5	WU MEI	rhamnetin	ELAVL3
WM5	WU MEI	rhamnetin	ELAVL1
WM5	WU MEI	rhamnetin	GPR35
WM5	WU MEI	rhamnetin	GLO1
WM5	WU MEI	rhamnetin	ALOX12
WM5	WU MEI	rhamnetin	ALOX15
WM5	WU MEI	rhamnetin	ALOX5
WM5	WU MEI	rhamnetin	ABCB1
WM5	WU MEI	rhamnetin	ABCC1
WM5	WU MEI	rhamnetin	NEK6
WM5	WU MEI	rhamnetin	NOX4
WM5	WU MEI	rhamnetin	NUAK1
WM5	WU MEI	rhamnetin	MPO
WM5	WU MEI	rhamnetin	PKN1
WM5	WU MEI	rhamnetin	XDH
WM6	WU MEI	rhamnocitrin	APP
WM6	WU MEI	rhamnocitrin	ABCG2
WM6	WU MEI	rhamnocitrin	ALDH2
WM6	WU MEI	rhamnocitrin	AKR1B1
WM6	WU MEI	rhamnocitrin	MAOA
WM6	WU MEI	rhamnocitrin	MAOB
WM6	WU MEI	rhamnocitrin	CA12
WM6	WU MEI	rhamnocitrin	CA3
WM6	WU MEI	rhamnocitrin	CA4
WM6	WU MEI	rhamnocitrin	CA5A
WM6	WU MEI	rhamnocitrin	CA6
WM6	WU MEI	rhamnocitrin	CA7
WM6	WU MEI	rhamnocitrin	CYP1A1
WM6	WU MEI	rhamnocitrin	CYP1B1
WM6	WU MEI	rhamnocitrin	CYP2C8
WM6	WU MEI	rhamnocitrin	DAPK1
WM6	WU MEI	rhamnocitrin	ELAVL3
WM6	WU MEI	rhamnocitrin	ELAVL1
WM6	WU MEI	rhamnocitrin	GPR35
WM6	WU MEI	rhamnocitrin	GLO1
WM6	WU MEI	rhamnocitrin	ALOX12
WM6	WU MEI	rhamnocitrin	ALOX15
WM6	WU MEI	rhamnocitrin	ALOX5
WM6	WU MEI	rhamnocitrin	ABCB1
WM6	WU MEI	rhamnocitrin	ABCC1
WM6	WU MEI	rhamnocitrin	NEK6
WM6	WU MEI	rhamnocitrin	NOX4
WM6	WU MEI	rhamnocitrin	NUAK1
WM6	WU MEI	rhamnocitrin	MPO
WM6	WU MEI	rhamnocitrin	PKN1
WM6	WU MEI	rhamnocitrin	XDH
WWZ1	WU WEI ZI	2-(p-cyclohexyl-phenoxy)ethanol	HRH3
WWZ2	WU WEI ZI	citropten	CA14
WWZ2	WU WEI ZI	citropten	CA12
WWZ2	WU WEI ZI	citropten	CA4
WWZ2	WU WEI ZI	citropten	CA5A
WWZ2	WU WEI ZI	citropten	CA6
WWZ2	WU WEI ZI	citropten	CA7
WWZ2	WU WEI ZI	citropten	CA1
WWZ2	WU WEI ZI	citropten	CA9
WWZ3	WU WEI ZI	hexahydrocurcumin	ALOX5
WWZ3	WU WEI ZI	hexahydrocurcumin	TRPV1
WWZ4	WU MEI	hexanoic acid	SLC25A20
WWZ5	WU WEI ZI	nordihydroguaiareticacid	CYP19A1
WWZ5	WU WEI ZI	nordihydroguaiareticacid	HSD17B1
WWZ5	WU WEI ZI	nordihydroguaiareticacid	HSD17B2
WWZ5	WU WEI ZI	nordihydroguaiareticacid	FOS
WWZ5	WU WEI ZI	nordihydroguaiareticacid	IGF1R
WWZ5	WU WEI ZI	nordihydroguaiareticacid	JUN
WWZ5	WU WEI ZI	nordihydroguaiareticacid	ALOX12
WWZ5	WU WEI ZI	nordihydroguaiareticacid	ALOX15
WWZ5	WU WEI ZI	nordihydroguaiareticacid	ALOX5
WWZ5	WU WEI ZI	nordihydroguaiareticacid	LTB4R
WWZ5	WU WEI ZI	nordihydroguaiareticacid	TTR
WWZ6	WU WEI ZI	pregomisin	FOS
WWZ6	WU WEI ZI	pregomisin	JUN
WWZ6	WU WEI ZI	pregomisin	ALOX12
WWZ6	WU WEI ZI	pregomisin	ALOX15
WWZ6	WU WEI ZI	pregomisin	TTR
WWZ7	WU WEI ZI	psilostachyin	PTGS2
YCH1	YIN CHAI HU	(2R)-5,7-dihydroxy-2-phenylchroman-4-one	ABCG2
YCH1	YIN CHAI HU	(2R)-5,7-dihydroxy-2-phenylchroman-4-one	MAOB
YCH1	YIN CHAI HU	(2R)-5,7-dihydroxy-2-phenylchroman-4-one	CYP19A1
YCH1	YIN CHAI HU	(2R)-5,7-dihydroxy-2-phenylchroman-4-one	CYP1B1
YCH1	YIN CHAI HU	(2R)-5,7-dihydroxy-2-phenylchroman-4-one	TAS2R31
YCH2	YIN CHAI HU	butyl 3-[3-methoxy-4-[(2S,3R,4S,5S,6R)-3,4,5-trihydroxy-6-(hydroxymethyl)oxan-2-yl]oxyphenyl]propanoate	CCNA2
YCH2	YIN CHAI HU	butyl 3-[3-methoxy-4-[(2S,3R,4S,5S,6R)-3,4,5-trihydroxy-6-(hydroxymethyl)oxan-2-yl]oxyphenyl]propanoate	DPP4
YCH2	YIN CHAI HU	butyl 3-[3-methoxy-4-[(2S,3R,4S,5S,6R)-3,4,5-trihydroxy-6-(hydroxymethyl)oxan-2-yl]oxyphenyl]propanoate	PPARG
YCH2	YIN CHAI HU	butyl 3-[3-methoxy-4-[(2S,3R,4S,5S,6R)-3,4,5-trihydroxy-6-(hydroxymethyl)oxan-2-yl]oxyphenyl]propanoate	CA2
YCH2	YIN CHAI HU	butyl 3-[3-methoxy-4-[(2S,3R,4S,5S,6R)-3,4,5-trihydroxy-6-(hydroxymethyl)oxan-2-yl]oxyphenyl]propanoate	ESR1
YCH2	YIN CHAI HU	butyl 3-[3-methoxy-4-[(2S,3R,4S,5S,6R)-3,4,5-trihydroxy-6-(hydroxymethyl)oxan-2-yl]oxyphenyl]propanoate	NOS2
YCH2	YIN CHAI HU	butyl 3-[3-methoxy-4-[(2S,3R,4S,5S,6R)-3,4,5-trihydroxy-6-(hydroxymethyl)oxan-2-yl]oxyphenyl]propanoate	PRSS1
YCH2	YIN CHAI HU	butyl 3-[3-methoxy-4-[(2S,3R,4S,5S,6R)-3,4,5-trihydroxy-6-(hydroxymethyl)oxan-2-yl]oxyphenyl]propanoate	AR
YCH3	YIN CHAI HU	dichotomine,d	PTGS2
YCH3	YIN CHAI HU	dichotomine,d	CDK2
YCH3	YIN CHAI HU	dichotomine,d	MAPK14
YCH3	YIN CHAI HU	dichotomine,d	ESR2
YCH3	YIN CHAI HU	dichotomine,d	PIM1
YCH3	YIN CHAI HU	dichotomine,d	NOS2
YCH3	YIN CHAI HU	dichotomine,d	PPARG
YCH3	YIN CHAI HU	dichotomine,d	ESR1
YCH3	YIN CHAI HU	dichotomine,d	DPP4
YCH3	YIN CHAI HU	dichotomine,d	CCNA2
YCH3	YIN CHAI HU	dichotomine,d	GSK3B
YCH3	YIN CHAI HU	dichotomine,d	PRSS1
YCH3	YIN CHAI HU	dichotomine,d	AR
YCH4	YIN CHAI HU	Dimethylcaffeic acid	APP
YCH4	YIN CHAI HU	Dimethylcaffeic acid	ABCG2
YCH4	YIN CHAI HU	Dimethylcaffeic acid	ACHE
YCH4	YIN CHAI HU	Dimethylcaffeic acid	AKR1C3
YCH4	YIN CHAI HU	Dimethylcaffeic acid	CA14
YCH4	YIN CHAI HU	Dimethylcaffeic acid	CA12
YCH4	YIN CHAI HU	Dimethylcaffeic acid	CA1
YCH4	YIN CHAI HU	Dimethylcaffeic acid	CA5A
YCH4	YIN CHAI HU	Dimethylcaffeic acid	CA6
YCH4	YIN CHAI HU	Dimethylcaffeic acid	CA2
YCH4	YIN CHAI HU	Dimethylcaffeic acid	CA7
YCH4	YIN CHAI HU	Dimethylcaffeic acid	CA9
YCH4	YIN CHAI HU	Dimethylcaffeic acid	CYP1A1
YCH4	YIN CHAI HU	Dimethylcaffeic acid	CYP1B1
YCH4	YIN CHAI HU	Dimethylcaffeic acid	CYP1A2
YCH4	YIN CHAI HU	Dimethylcaffeic acid	JUN
YCH4	YIN CHAI HU	Dimethylcaffeic acid	GLO1
YCH4	YIN CHAI HU	Dimethylcaffeic acid	ALOX5
YCH4	YIN CHAI HU	Dimethylcaffeic acid	IKBKG
YCH4	YIN CHAI HU	Dimethylcaffeic acid	NFE2L2
YCH4	YIN CHAI HU	Dimethylcaffeic acid	NFKB1
YCH4	YIN CHAI HU	Dimethylcaffeic acid	PTGS1
YCH4	YIN CHAI HU	Dimethylcaffeic acid	STAT1
YCH5	YIN CHAI HU	stigmast-7-enol-glucoside_qt	PGR
YCH5	YIN CHAI HU	stigmast-7-enol-glucoside_qt	ESR1
YCH5	YIN CHAI HU	stigmast-7-enol-glucoside_qt	AR
