# Supplementary material for: Pharmacological Mechanisms Underlying the Anti-asthmatic Effects of Modified Guomin Decoction Determined by Network Pharmacology and Molecular Docking
Source: Front Mol Biosci. 2021 Apr 22;8:644561. doi: 10.3389/fmolb.2021.644561 (PMC8100455; doi:10.3389/fmolb.2021.644561)
Supplement: Supplementary file 2 [file Table_2.XLSX]

## Sheet: Disease Targets
Disease Targets
IL13
NPSR1
IL4R
ADRB2
CCL11
TNF
ALOX5
MS4A2
TBX21
RNASE3
IL5
CHI3L1
FLG
IGHE
PLA2G7
IL4
IRAK3
PTGDR
TGFB1
IGES
PTGER2
MUC7
HNMT
CFTR
SPINK5
NOD2
SCGB3A2
IL12B
HLA-G
IL10
ADA
FCGR2A
CXCL8
CASP8
COMT
ADAM33
MBL2
IFNG
CYSLTR1
CCL5
STAT1
ASRT4
SCGB1A1
IL9
ASRT3
ASRT6
MIR155
IL3
TSLP
ORMDL3
ASRT8
CD14
BRCA2
IL6
IL17A
EPX
MIR126
HAVCR1
MIR152
IL18
STAT6
TLR4
ICAM1
LTC4S
MIR148B
MIR148A
NR3C1
CHIA
GSTP1
IL2
IL1B
IL33
TLR2
CSF2
HRH1
MMP9
PHF11
GATA3
CTLA4
MPO
VCAM1
CCL3
MYLK
HLA-DRB1
CYSLTR2
GSTM1
DPP10
HLA-DQB1
CCL24
CCL17
CCL26
CCL2
CCR3
IL2RA
IL1RL1
IL16
ITGAM
TAC1
PDE4A
CD69
IL1R1
IL1RN
NPSR1-AS1
ALOX5AP
TLR6
LEP
GSDMB
KITLG
CD40LG
CAT
BDNF
EDN1
PTGDR2
IL1A
ALOX15
KNG1
HLA-DPB1
MUC5AC
NOS2
FCER1A
ITK
TBXA2R
VDR
SELP
CCL22
FOXP3
HLA-DQA1
ELANE
FCER2
CXCR3
CXCL10
TLR9
SELE
VIP
IL18R1
ITGB2
IL17F
SELL
POSTN
TLR10
NLRP3
CSF1
IL5RA
NOS1
BGLAP
IRF1
LTA4H
PRG2
CSF3
PF4
TIMP1
CCL7
CDHR3
TPT1
GLCCI1
DENND1B
NOD1
SOD2
ADIPOQ
IL9R
JUN
TLR1
BMP6
CXCL1
CALCA
NPY
ADAM8
CCR4
MMP2
PPBP
SFTPD
NGF
HLA-DRA
NPPA
TRPV1
F2RL1
FKBP5
TLR3
FAS
ARG1
MMP1
IL6R
CD40
PTGS1
CD79A
CREB1
RASGRP4
CCL13
POMC
TPSAB1
CD4
IL31
HLA-DPA1
CCR6
TACR1
CD28
HLA-DQA2
SYK
CHRM3
CD86
MMP12
ARG2
HDAC2
IL11
CHIT1
CPA3
CMA1
CRHR1
IL13RA1
PLAU
GSR
CXCL12
HAVCR2
SLC6A4
PPARG
FASLG
CP
CRH
IL13RA2
CXCR1
MAPK3
CX3CR1
ITGA4
ITGAL
F2R
G6PD
CYP3A4
AREG
CXCR4
TACR2
CD44
FGFBP2
FCER1G
C5AR1
ADCY10
PLA2G2A
CXCL5
RAPGEF3
CCL4
IL7
CDSN
PIK3CG
IL12RB2
ABCB1
COL26A1
ADCY9
CHKB
HLA-DOA
ABCC1
ADRA1B
CXCL9
SOCS1
PDE4D
CD80
SERPINA1
ICOSLG
VTN
JAK2
CCR7
CCR8
PLA2G4A
MME
CLCA1
HP
AKR1B1
TNFRSF10A
ADORA2B
RNASE2
LTB4R
TNFSF10
MAPK14
ADM
CXCR2
TF
GHRL
C3AR1
AGTR1
GAL
ACP1
STAT5A
OPRM1
ADAMTSL1
GZMB
ADORA2A
F3
THPO
SP1
IGFBP3
LPO
P2RY12
F2
ITGA2
F2RL3
INS
FGA
ADRB1
SERPINA3
CYP2C9
MMRN1
SST
LAT
ADORA1
GNRH1
HRH2
RYR2
PITX2
GRK5
ADCYAP1
SLC22A2
CTSG
CCL1
EIF4E
TNFRSF4
KLK3
SLC22A3
MB
HBG2
SERPINA6
ADRB3
CYP3A5
EPRS1
GAPDH
SDHB
ADORA3
PVT1
DDX41
BCL11B
LTA
ACE
SHH
ALB
VEGFA
FGFR1
NEK9
COL5A2
NKX2-1
PTGS2
PLCG2
CARD11
DOCK8
BBS1
PDGFRA
COL5A1
SMAD3
STAT3
KIT
COL1A1
IL2RB
ATOD3
CRP
TGIF1
CPN1
GSTT1
LIFR
GRHL2
TLR7
FGF8
ELOVL4
PEX5
GP1BB
NODAL
RPGR
GTF2H5
ALMS1
TRAIP
CCDC151
CARMIL2
CCR5
GP1BA
IL25
HMGB1
MUC5B
TNFSF4
TGFB2
SOCS3
HLA-B
IL15
TLR5
SOD1
TGFBR1
ATOD5
ATOD6
ATOD1
GLI2
GAS1
JMJD1C
ARMC4
SPAG1
CCDC103
NFKB2
DNAH8
LIG4
DNAH5
ATOD7
ATOD8
ATOD9
CAMP
MIR22
CRLF2
MTOR
PEPD
TNFRSF8
ENPP3
NPS
PTCH1
IDS
ERCC2
TALDO1
GP9
DLL1
CDON
SCN4A
SEC24C
SDHD
TBX1
SUFU
STK36
HIRA
RREB1
PGM3
NSUN2
TDGF1
SIK3
DNAL1
DNAI1
OFD1
FOXH1
CCNO
ZIC2
SIX3
COX4I2
DNAH11
LRBA
NME8
DNAI2
RSPH1
GAS8
ZMYND10
HYDIN
DISP1
RSPH4A
RSPH9
ARVCF
DNAAF2
DNAH1
CCDC28B
CCDC40
LRRC6
DNAAF1
RSPH3
CCDC114
CCDC65
DNAAF3
DNAAF5
DNAJB13
CCDC39
LRRC56
UFD1
GAS2L2
TTC25
DRC1
DNAAF4
CFAP298
MCIDAS
CFAP300
DNAAF6
IL12RB1
CCL18
EGF
MBP
TGFBR2
LBR
S100A8
SFTPA1
MIR21
TLR8
LYN
CX3CL1
CCL20
SERPINE1
IL21R
FCGR3A
PDCD1
DPP4
CSN1S1
CLEC7A
CD8A
IFNA1
TNFRSF18
HMOX1
IFNB1
NEU1
KRT14
THBD
PRTN3
CD63
CREBBP
LGALS3
MIF
ITGAX
MMP3
FOXJ1
LRP1
MIR142
MAPK1
KIF3A
NOS3
IVL
FBN1
IFITM3
CLEC1A
NTF3
IL17D
IDO1
HRH4
MYD88
ELN
CHRM2
NAT2
LORICRIN
FLG-AS1
CCL27
FMR1
IL6ST
H2AC18
S100A9
PIK3C2A
SFTPA2
NGFR
PAFAH1B1
TNXB
IFNA2
SLPI
HTR2A
PI3
CTNNA3
EPHX1
PTPRC
KLK7
CASP1
PTX3
HDC
HSP90AA1
ITGAE
CA2
MAVS
CHUK
CSTA
ITGB3
IFIH1
NTF4
ANXA5
MMP8
NTS
TNFSF13B
FCGR1A
CD209
MIR146A
LTF
DRD2
RPS27A
MIR221
IL10RA
COL1A2
GSDMA
IRF4
IRF3
RAD50
DEFB1
CHAT
FLNC
TGM3
BBS10
WDR19
TMEM67
USB1
GER
DEL18Q
EGFR
CYP2C19
PMCH
TNFRSF1A
IL12A
CCND1
HLA-A
SFTPB
NSD1
LEPQTL1
STAT5B
FLT1
TNFRSF1B
IRF7
CD36
PSIP1
MYH11
ICAM3
DEFB4A
TXN
NTRK3
GBA
ATP7A
PDCL
TMEM189
ADRA1A
BST2
BCL2
SLC6A11
IFNGR1
FN1
PSORS1C1
TXK
DDX58
HERC5
CAV1
PRL
S100A7
SIGLEC5
GNB3
MX1
OXA1L
HRNR
GC
SFTPC
AMBP
AFF4
CCN2
C3
NFKBIA
HLA-C
CD274
PTPN11
CLC
SERPINB1
MICA
CD19
TGM1
TMPO
TMEM79
CD83
RORA
DEFB103B
IFRD1
LTBP1
PRKCZ
HTR3A
CCR2
BBS9
SPEF2
TP53
TGFB3
TGM2
PSMD3
ADRA2B
GAST
MIR223
NQO1
NFKB1
NFE2L2
DNAH9
GZMA
MIR19A
TAP1
PLAUR
CD27
TGFA
APOH
PRKG1
WAS
KCNJ11
TPMT
REL
AQP3
DSG1
CTSE
DNTT
SPN
COTL1
CYP4F22
LALBA
PDC
FIP1L1
GHITM
NELFCD
CSN3
CRHR2
SLC9A1
VWF
GCG
RANBP6
GPT
MTHFR
SIGLEC8
TFAP2A
PDGFB
PTPN22
BPI
F8
KPNB1
ACVRL1
AGER
ANGPT1
TRPA1
SLC25A46
CTRL
KRT18
ADRA2A
SPP1
MMP21
CD1D
SOCS2
TERT
TMEM132D
IKZF3
SMAD2
CLCN3
SULT1A3
TRAF3
VDAC1
TBCK
ESS2
GSTA1
WDR36
ZPBP2
TBXT
CYBB
NACA
ATG5
KRT1
ICOS
SRC
MIR16-1
DUSP1
RGS2
SERPINE2
CDH1
STXBP1
ERCC3
STX1A
USP7
CANX
CD2
LMX1B
GTF2E2
MLX
ATP12A
TREX1
TGM5
ARL6
CLIC2
DGCR8
ATP4A
IVNS1ABP
RAB39B
DCTN4
DGCR2
LZTFL1
KIF7
WAC
CLCA4
MPLKIP
RNF113A
C19orf12
DNAH7
TARS1
VPS51
DGCR6
BBIP1
CFAP221
NM
PAND1
PAND2
PAND3
CILD4
CILD8
DEL16P13.2
DUPXQ28
EOE1
EOE2
AICDA
MUC2
IL22
KCNQ1
PHB
KRT13
EIF2AK2
SMPD1
TTR
NPPB
GRP
SLC22A5
MIR192
RARA
TLE4
PDGFRB
CALR
PSMB8
LRRC32
RAC1
COL6A5
MAOA
TGFBR3
NDFIP1
ATF6
COX5A
CTCF
RAC2
COL2A1
SLC11A1
XRCC1
ROM1
CREM
RECK
FBN2
PLA2R1
ESR1
C4A
SLC7A2
PEX14
IFNL1
CBL
P2RY2
EZR
MIR199A1
ASOBS
RETN
CYFIP2
AOAH
SERPINB2
ERBB4
NETO1
IL23A
ADCY3
CHD7
AQP4
PPL
CNTLN
ORMDL2
STS
PYY
CCK
BBS2
MUC4
IL21
ITGB1
SLC6A2
SLC18A2
DRD4
GCH1
GP6
PTK7
CHGA
TG
BMP4
PCDH1
PTGER4
PBX2
HSPG2
IL37
IL17RB
SERPINB4
SLC26A4
CASR
NTRK1
GFAP
SLC2A10
DRD3
XRCC4
CHIC2
MLN
PLA2G10
MIR9-1
LEPR
PON1
STAT4
CYBA
SMAD6
SCNN1A
OPRL1
TTC17
RTEL1
MYH9
ISG15
FURIN
PRODH
PML
ALDH3A2
XPO1
RANBP2
EIF2S1
CASP14
TRIM25
PABPN1
SLC26A2
TET2
PHYH
SLC25A6
KLK4
KLK6
NUP98
KRT10
KLK5
KPNA3
TMPRSS2
IFITM1
ABCA12
CABIN1
ALOX12B
ALOXE3
NXF1
NLRX1
CPSF4
DNAJC3
MX2
NIPAL4
RSAD2
CALCOCO2
PACRG
KLK14
KPNA5
IK
STAU1
DSC1
IFITM2
MORC3
CHD6
PAF1
PTER
DCD
TTLL1
SMU1
RRP1B
DGCR6L
SPINK9
RTRAF
PIK3CD
PRKCA
CYP2R1
GSTO2
PCNA
C5
SMAD4
AOC1
CRB1
ERBB2
HPGDS
GTF2H4
ARRB2
IL18BP
APOA1
IL7R
MAPK8
CYP1A1
ITLN1
TPSB2
CHRM1
PTPRD
P2RX7
KRT19
TIMD4
ANXA1
PARP1
RUNX3
PRKAA2
HDAC9
MDC1
CEP89
HDAC1
EMSY
CTNNB1
MSR1
SCP2
TNNT1
EDIL3
BTNL2
TNFAIP3
CEBPB
TNFRSF10B
SLC22A4
KDR
CASP3
IFNGR2
APEX1
CPS1
MIR196A2
GGT1
CLEC16A
ZBTB10
SLC24A2
RBM17
POU2F1
ALDH2
FPR2
IL20
MUC6
FGF2
ENO2
GABBR1
EDNRA
IRF1-AS1
PRKCQ
ANGPT2
ANXA2
PTGDS
GPR12
PDE3B
SELPLG
FADS2
PTGER3
LCN2
HLX
HLA-DMA
CYLD
FEN1
ATXN2
MPZ
H2AX
LOC110806262
SNCA
ACTA2
AGPS
BBS4
NPTN
TPSD1
UBC
PTGIR
ADCYAP1R1
XDH
DDX39B
NFKBIL1
RUNX1
CYP2E1
DNMT1
TIMP3
TNC
PDE4B
CXCL14
OVAL
PPP2CA
TNIP1
MMP10
HSD11B2
MYB
ADCY2
PYHIN1
SPRR2B
PRKD1
IFNL3
CDH17
ALRH
AS1
ASRT1
ASRT2
ASRT5
ASRT7
BHR1
GP39
GPR154
GPRA
IRAKM
MRT51
PAFAD
PAFAH
PGR14
SCYA11
TBET
TNFA
UGRP1
VRR1
YKL40
AAA1

## Sheet: genecard
Gene Symbol	Description	Category	Gifts	GC Id	Relevance score	GeneCards Link
IL13	Interleukin 13	Protein Coding	46	GC05P132656	73.99	https://www.genecards.org/cgi-bin/carddisp.pl?gene=IL13
NPSR1	Neuropeptide S Receptor 1	Protein Coding	41	GC07P034664	62.44	https://www.genecards.org/cgi-bin/carddisp.pl?gene=NPSR1
IL4R	Interleukin 4 Receptor	Protein Coding	49	GC16P027325	61.27	https://www.genecards.org/cgi-bin/carddisp.pl?gene=IL4R
ADRB2	Adrenoceptor Beta 2	Protein Coding	50	GC05P148825	61.25	https://www.genecards.org/cgi-bin/carddisp.pl?gene=ADRB2
CCL11	C-C Motif Chemokine Ligand 11	Protein Coding	45	GC17P034285	60.5	https://www.genecards.org/cgi-bin/carddisp.pl?gene=CCL11
TNF	Tumor Necrosis Factor	Protein Coding	53	GC06P033397	58.86	https://www.genecards.org/cgi-bin/carddisp.pl?gene=TNF
ALOX5	Arachidonate 5-Lipoxygenase	Protein Coding	50	GC10P045374	58.67	https://www.genecards.org/cgi-bin/carddisp.pl?gene=ALOX5
MS4A2	Membrane Spanning 4-Domains A2	Protein Coding	43	GC11P060088	53.62	https://www.genecards.org/cgi-bin/carddisp.pl?gene=MS4A2
TBX21	T-Box Transcription Factor 21	Protein Coding	47	GC17P047733	53.53	https://www.genecards.org/cgi-bin/carddisp.pl?gene=TBX21
RNASE3	Ribonuclease A Family Member 3	Protein Coding	41	GC14P020891	48.45	https://www.genecards.org/cgi-bin/carddisp.pl?gene=RNASE3
IL5	Interleukin 5	Protein Coding	46	GC05M132541	47.81	https://www.genecards.org/cgi-bin/carddisp.pl?gene=IL5
CHI3L1	Chitinase 3 Like 1	Protein Coding	45	GC01M203148	47.48	https://www.genecards.org/cgi-bin/carddisp.pl?gene=CHI3L1
FLG	Filaggrin	Protein Coding	41	GC01M152274	47.45	https://www.genecards.org/cgi-bin/carddisp.pl?gene=FLG
IGHE	Immunoglobulin Heavy Constant Epsilon	Protein Coding	28	GC14M105826	47.15	https://www.genecards.org/cgi-bin/carddisp.pl?gene=IGHE
PLA2G7	Phospholipase A2 Group VII	Protein Coding	51	GC06M046704	46.4	https://www.genecards.org/cgi-bin/carddisp.pl?gene=PLA2G7
IL4	Interleukin 4	Protein Coding	48	GC05P132673	45.62	https://www.genecards.org/cgi-bin/carddisp.pl?gene=IL4
IRAK3	Interleukin 1 Receptor Associated Kinase 3	Protein Coding	50	GC12P066188	45.25	https://www.genecards.org/cgi-bin/carddisp.pl?gene=IRAK3
PTGDR	Prostaglandin D2 Receptor	Protein Coding	48	GC14P052267	45.16	https://www.genecards.org/cgi-bin/carddisp.pl?gene=PTGDR
TGFB1	Transforming Growth Factor Beta 1	Protein Coding	54	GC19M041301	45.15	https://www.genecards.org/cgi-bin/carddisp.pl?gene=TGFB1
IGES	Immunoglobulin E Concentration, Serum	Genetic Locus	6	GC05U990033	42.32	https://www.genecards.org/cgi-bin/carddisp.pl?gene=IGES
PTGER2	Prostaglandin E Receptor 2	Protein Coding	49	GC14P052314	41.99	https://www.genecards.org/cgi-bin/carddisp.pl?gene=PTGER2
MUC7	Mucin 7, Secreted	Protein Coding	39	GC04P070430	41.88	https://www.genecards.org/cgi-bin/carddisp.pl?gene=MUC7
HNMT	Histamine N-Methyltransferase	Protein Coding	44	GC02P137964	41.12	https://www.genecards.org/cgi-bin/carddisp.pl?gene=HNMT
CFTR	CF Transmembrane Conductance Regulator	Protein Coding	52	GC07P117465	41.1	https://www.genecards.org/cgi-bin/carddisp.pl?gene=CFTR
SPINK5	Serine Peptidase Inhibitor Kazal Type 5	Protein Coding	43	GC05P148025	40.47	https://www.genecards.org/cgi-bin/carddisp.pl?gene=SPINK5
NOD2	Nucleotide Binding Oligomerization Domain Containing 2	Protein Coding	49	GC16P050693	38.11	https://www.genecards.org/cgi-bin/carddisp.pl?gene=NOD2
SCGB3A2	Secretoglobin Family 3A Member 2	Protein Coding	41	GC05P147870	38	https://www.genecards.org/cgi-bin/carddisp.pl?gene=SCGB3A2
IL12B	Interleukin 12B	Protein Coding	45	GC05M159314	37.91	https://www.genecards.org/cgi-bin/carddisp.pl?gene=IL12B
HLA-G	Major Histocompatibility Complex, Class I, G	Protein Coding	46	GC06P033174	37.7	https://www.genecards.org/cgi-bin/carddisp.pl?gene=HLA-G
IL10	Interleukin 10	Protein Coding	49	GC01M206767	36	https://www.genecards.org/cgi-bin/carddisp.pl?gene=IL10
ADA	Adenosine Deaminase	Protein Coding	51	GC20M044620	35.79	https://www.genecards.org/cgi-bin/carddisp.pl?gene=ADA
FCGR2A	Fc Fragment Of IgG Receptor IIa	Protein Coding	47	GC01P161505	35.56	https://www.genecards.org/cgi-bin/carddisp.pl?gene=FCGR2A
CXCL8	C-X-C Motif Chemokine Ligand 8	Protein Coding	43	GC04P073740	35.52	https://www.genecards.org/cgi-bin/carddisp.pl?gene=CXCL8
CASP8	Caspase 8	Protein Coding	54	GC02P201233	35.47	https://www.genecards.org/cgi-bin/carddisp.pl?gene=CASP8
COMT	Catechol-O-Methyltransferase	Protein Coding	52	GC22P019941	35	https://www.genecards.org/cgi-bin/carddisp.pl?gene=COMT
ADAM33	ADAM Metallopeptidase Domain 33	Protein Coding	37	GC20M003596	34.76	https://www.genecards.org/cgi-bin/carddisp.pl?gene=ADAM33
MBL2	Mannose Binding Lectin 2	Protein Coding	48	GC10M052760	34.69	https://www.genecards.org/cgi-bin/carddisp.pl?gene=MBL2
IFNG	Interferon Gamma	Protein Coding	50	GC12M068064	34.63	https://www.genecards.org/cgi-bin/carddisp.pl?gene=IFNG
CYSLTR1	Cysteinyl Leukotriene Receptor 1	Protein Coding	44	GC0XM078271	33.86	https://www.genecards.org/cgi-bin/carddisp.pl?gene=CYSLTR1
CCL5	C-C Motif Chemokine Ligand 5	Protein Coding	45	GC17M035871	33.09	https://www.genecards.org/cgi-bin/carddisp.pl?gene=CCL5
STAT1	Signal Transducer And Activator Of Transcription 1	Protein Coding	55	GC02M190964	33.02	https://www.genecards.org/cgi-bin/carddisp.pl?gene=STAT1
ASRT4	Asthma-Related Traits, Susceptibility To, 4	Genetic Locus	2	GC01U902370	32.04	https://www.genecards.org/cgi-bin/carddisp.pl?gene=ASRT4
SCGB1A1	Secretoglobin Family 1A Member 1	Protein Coding	41	GC11P062405	31.82	https://www.genecards.org/cgi-bin/carddisp.pl?gene=SCGB1A1
IL9	Interleukin 9	Protein Coding	45	GC05M135891	31.65	https://www.genecards.org/cgi-bin/carddisp.pl?gene=IL9
ASRT3	Asthma-Related Traits, Susceptibility To, 3	Genetic Locus	2	GC02U901663	31.57	https://www.genecards.org/cgi-bin/carddisp.pl?gene=ASRT3
ASRT6	Asthma-Related Traits, Susceptibility To, 6	Genetic Locus	2	GC17U901148	31.57	https://www.genecards.org/cgi-bin/carddisp.pl?gene=ASRT6
MIR155	MicroRNA 155	RNA Gene	19	GC21P025573	31.3	https://www.genecards.org/cgi-bin/carddisp.pl?gene=MIR155
IL3	Interleukin 3	Protein Coding	45	GC05P132060	31.1	https://www.genecards.org/cgi-bin/carddisp.pl?gene=IL3
TSLP	Thymic Stromal Lymphopoietin	Protein Coding	40	GC05P111070	31.03	https://www.genecards.org/cgi-bin/carddisp.pl?gene=TSLP
ORMDL3	ORMDL Sphingolipid Biosynthesis Regulator 3	Protein Coding	40	GC17M039921	30.99	https://www.genecards.org/cgi-bin/carddisp.pl?gene=ORMDL3
ASRT8	Asthma-Related Traits, Susceptibility To, 8	Genetic Locus	2	GC09U901396	30.84	https://www.genecards.org/cgi-bin/carddisp.pl?gene=ASRT8
CD14	CD14 Molecule	Protein Coding	46	GC05M140631	30.25	https://www.genecards.org/cgi-bin/carddisp.pl?gene=CD14
BRCA2	BRCA2 DNA Repair Associated	Protein Coding	50	GC13P032315	30.17	https://www.genecards.org/cgi-bin/carddisp.pl?gene=BRCA2
IL6	Interleukin 6	Protein Coding	51	GC07P022765	29.85	https://www.genecards.org/cgi-bin/carddisp.pl?gene=IL6
IL17A	Interleukin 17A	Protein Coding	44	GC06P052186	29.55	https://www.genecards.org/cgi-bin/carddisp.pl?gene=IL17A
EPX	Eosinophil Peroxidase	Protein Coding	43	GC17P058192	29.15	https://www.genecards.org/cgi-bin/carddisp.pl?gene=EPX
MIR126	MicroRNA 126	RNA Gene	23	GC09P136670	29.1	https://www.genecards.org/cgi-bin/carddisp.pl?gene=MIR126
HAVCR1	Hepatitis A Virus Cellular Receptor 1	Protein Coding	43	GC05M157007	28.78	https://www.genecards.org/cgi-bin/carddisp.pl?gene=HAVCR1
MIR152	MicroRNA 152	RNA Gene	20	GC17M048037	28.63	https://www.genecards.org/cgi-bin/carddisp.pl?gene=MIR152
IL18	Interleukin 18	Protein Coding	45	GC11M112143	28.5	https://www.genecards.org/cgi-bin/carddisp.pl?gene=IL18
STAT6	Signal Transducer And Activator Of Transcription 6	Protein Coding	51	GC12M057095	28.28	https://www.genecards.org/cgi-bin/carddisp.pl?gene=STAT6
TLR4	Toll Like Receptor 4	Protein Coding	52	GC09P117704	27.63	https://www.genecards.org/cgi-bin/carddisp.pl?gene=TLR4
ICAM1	Intercellular Adhesion Molecule 1	Protein Coding	52	GC19P010270	27.09	https://www.genecards.org/cgi-bin/carddisp.pl?gene=ICAM1
LTC4S	Leukotriene C4 Synthase	Protein Coding	43	GC05P179793	27.05	https://www.genecards.org/cgi-bin/carddisp.pl?gene=LTC4S
MIR148B	MicroRNA 148b	RNA Gene	20	GC12P054337	26.95	https://www.genecards.org/cgi-bin/carddisp.pl?gene=MIR148B
MIR148A	MicroRNA 148a	RNA Gene	19	GC07M025993	26.95	https://www.genecards.org/cgi-bin/carddisp.pl?gene=MIR148A
NR3C1	Nuclear Receptor Subfamily 3 Group C Member 1	Protein Coding	51	GC05M143277	26.79	https://www.genecards.org/cgi-bin/carddisp.pl?gene=NR3C1
CHIA	Chitinase Acidic	Protein Coding	41	GC01P111291	26.48	https://www.genecards.org/cgi-bin/carddisp.pl?gene=CHIA
GSTP1	Glutathione S-Transferase Pi 1	Protein Coding	51	GC11P067583	26.34	https://www.genecards.org/cgi-bin/carddisp.pl?gene=GSTP1
IL2	Interleukin 2	Protein Coding	47	GC04M122451	26.33	https://www.genecards.org/cgi-bin/carddisp.pl?gene=IL2
IL1B	Interleukin 1 Beta	Protein Coding	50	GC02M112829	25.73	https://www.genecards.org/cgi-bin/carddisp.pl?gene=IL1B
IL33	Interleukin 33	Protein Coding	41	GC09P006206	25.71	https://www.genecards.org/cgi-bin/carddisp.pl?gene=IL33
TLR2	Toll Like Receptor 2	Protein Coding	52	GC04P153684	25.61	https://www.genecards.org/cgi-bin/carddisp.pl?gene=TLR2
CSF2	Colony Stimulating Factor 2	Protein Coding	45	GC05P132073	25.46	https://www.genecards.org/cgi-bin/carddisp.pl?gene=CSF2
HRH1	Histamine Receptor H1	Protein Coding	47	GC03P011113	25.42	https://www.genecards.org/cgi-bin/carddisp.pl?gene=HRH1
MMP9	Matrix Metallopeptidase 9	Protein Coding	54	GC20P046008	25.36	https://www.genecards.org/cgi-bin/carddisp.pl?gene=MMP9
PHF11	PHD Finger Protein 11	Protein Coding	37	GC13P049495	25.33	https://www.genecards.org/cgi-bin/carddisp.pl?gene=PHF11
GATA3	GATA Binding Protein 3	Protein Coding	50	GC10P008045	25.31	https://www.genecards.org/cgi-bin/carddisp.pl?gene=GATA3
CTLA4	Cytotoxic T-Lymphocyte Associated Protein 4	Protein Coding	47	GC02P203867	25.29	https://www.genecards.org/cgi-bin/carddisp.pl?gene=CTLA4
MPO	Myeloperoxidase	Protein Coding	51	GC17M058269	25.05	https://www.genecards.org/cgi-bin/carddisp.pl?gene=MPO
VCAM1	Vascular Cell Adhesion Molecule 1	Protein Coding	47	GC01P100719	25.04	https://www.genecards.org/cgi-bin/carddisp.pl?gene=VCAM1
CCL3	C-C Motif Chemokine Ligand 3	Protein Coding	41	GC17M036088	24.96	https://www.genecards.org/cgi-bin/carddisp.pl?gene=CCL3
MYLK	Myosin Light Chain Kinase	Protein Coding	54	GC03M123610	24.9	https://www.genecards.org/cgi-bin/carddisp.pl?gene=MYLK
HLA-DRB1	Major Histocompatibility Complex, Class II, DR Beta 1	Protein Coding	47	GC06M032578	24.83	https://www.genecards.org/cgi-bin/carddisp.pl?gene=HLA-DRB1
CYSLTR2	Cysteinyl Leukotriene Receptor 2	Protein Coding	48	GC13P048653	24.74	https://www.genecards.org/cgi-bin/carddisp.pl?gene=CYSLTR2
GSTM1	Glutathione S-Transferase Mu 1	Protein Coding	43	GC01P109687	24.73	https://www.genecards.org/cgi-bin/carddisp.pl?gene=GSTM1
DPP10	Dipeptidyl Peptidase Like 10	Protein Coding	40	GC02P114442	24.71	https://www.genecards.org/cgi-bin/carddisp.pl?gene=DPP10
HLA-DQB1	Major Histocompatibility Complex, Class II, DQ Beta 1	Protein Coding	45	GC06M032660	24.25	https://www.genecards.org/cgi-bin/carddisp.pl?gene=HLA-DQB1
CCL24	C-C Motif Chemokine Ligand 24	Protein Coding	38	GC07M075811	24.18	https://www.genecards.org/cgi-bin/carddisp.pl?gene=CCL24
CCL17	C-C Motif Chemokine Ligand 17	Protein Coding	40	GC16P057399	23.99	https://www.genecards.org/cgi-bin/carddisp.pl?gene=CCL17
CCL26	C-C Motif Chemokine Ligand 26	Protein Coding	39	GC07M075769	23.97	https://www.genecards.org/cgi-bin/carddisp.pl?gene=CCL26
CCL2	C-C Motif Chemokine Ligand 2	Protein Coding	50	GC17P034255	23.89	https://www.genecards.org/cgi-bin/carddisp.pl?gene=CCL2
CCR3	C-C Motif Chemokine Receptor 3	Protein Coding	48	GC03P046227	23.69	https://www.genecards.org/cgi-bin/carddisp.pl?gene=CCR3
IL2RA	Interleukin 2 Receptor Subunit Alpha	Protein Coding	52	GC10M006010	23.66	https://www.genecards.org/cgi-bin/carddisp.pl?gene=IL2RA
IL1RL1	Interleukin 1 Receptor Like 1	Protein Coding	43	GC02P102294	23.65	https://www.genecards.org/cgi-bin/carddisp.pl?gene=IL1RL1
IL16	Interleukin 16	Protein Coding	44	GC15P081159	23.6	https://www.genecards.org/cgi-bin/carddisp.pl?gene=IL16
ITGAM	Integrin Subunit Alpha M	Protein Coding	48	GC16P031420	23.46	https://www.genecards.org/cgi-bin/carddisp.pl?gene=ITGAM
TAC1	Tachykinin Precursor 1	Protein Coding	44	GC07P097731	23.29	https://www.genecards.org/cgi-bin/carddisp.pl?gene=TAC1
PDE4A	Phosphodiesterase 4A	Protein Coding	45	GC19P010416	22.92	https://www.genecards.org/cgi-bin/carddisp.pl?gene=PDE4A
CD69	CD69 Molecule	Protein Coding	42	GC12M013363	22.86	https://www.genecards.org/cgi-bin/carddisp.pl?gene=CD69
IL1R1	Interleukin 1 Receptor Type 1	Protein Coding	47	GC02P102136	22.74	https://www.genecards.org/cgi-bin/carddisp.pl?gene=IL1R1
IL1RN	Interleukin 1 Receptor Antagonist	Protein Coding	50	GC02P114906	22.66	https://www.genecards.org/cgi-bin/carddisp.pl?gene=IL1RN
NPSR1-AS1	NPSR1 Antisense RNA 1	RNA Gene	20	GC07M034387	22.53	https://www.genecards.org/cgi-bin/carddisp.pl?gene=NPSR1-AS1
ALOX5AP	Arachidonate 5-Lipoxygenase Activating Protein	Protein Coding	45	GC13P030713	22.49	https://www.genecards.org/cgi-bin/carddisp.pl?gene=ALOX5AP
TLR6	Toll Like Receptor 6	Protein Coding	45	GC04M038828	22.43	https://www.genecards.org/cgi-bin/carddisp.pl?gene=TLR6
LEP	Leptin	Protein Coding	49	GC07P128241	22.15	https://www.genecards.org/cgi-bin/carddisp.pl?gene=LEP
GSDMB	Gasdermin B	Protein Coding	37	GC17M039904	22.14	https://www.genecards.org/cgi-bin/carddisp.pl?gene=GSDMB
KITLG	KIT Ligand	Protein Coding	45	GC12M088492	22.12	https://www.genecards.org/cgi-bin/carddisp.pl?gene=KITLG
CD40LG	CD40 Ligand	Protein Coding	49	GC0XP136649	22.1	https://www.genecards.org/cgi-bin/carddisp.pl?gene=CD40LG
CAT	Catalase	Protein Coding	51	GC11P034460	22.1	https://www.genecards.org/cgi-bin/carddisp.pl?gene=CAT
BDNF	Brain Derived Neurotrophic Factor	Protein Coding	48	GC11M027654	22.01	https://www.genecards.org/cgi-bin/carddisp.pl?gene=BDNF
EDN1	Endothelin 1	Protein Coding	48	GC06P012290	21.98	https://www.genecards.org/cgi-bin/carddisp.pl?gene=EDN1
PTGDR2	Prostaglandin D2 Receptor 2	Protein Coding	43	GC11M060850	21.89	https://www.genecards.org/cgi-bin/carddisp.pl?gene=PTGDR2
IL1A	Interleukin 1 Alpha	Protein Coding	45	GC02M112773	21.83	https://www.genecards.org/cgi-bin/carddisp.pl?gene=IL1A
ALOX15	Arachidonate 15-Lipoxygenase	Protein Coding	45	GC17M004630	21.8	https://www.genecards.org/cgi-bin/carddisp.pl?gene=ALOX15
KNG1	Kininogen 1	Protein Coding	45	GC03P186717	21.75	https://www.genecards.org/cgi-bin/carddisp.pl?gene=KNG1
HLA-DPB1	Major Histocompatibility Complex, Class II, DP Beta 1	Protein Coding	45	GC06P033447	21.69	https://www.genecards.org/cgi-bin/carddisp.pl?gene=HLA-DPB1
MUC5AC	Mucin 5AC, Oligomeric Mucus/Gel-Forming	Protein Coding	40	GC11P001151	21.69	https://www.genecards.org/cgi-bin/carddisp.pl?gene=MUC5AC
NOS2	Nitric Oxide Synthase 2	Protein Coding	51	GC17M027756	21.62	https://www.genecards.org/cgi-bin/carddisp.pl?gene=NOS2
FCER1A	Fc Fragment Of IgE Receptor Ia	Protein Coding	44	GC01P159259	21.58	https://www.genecards.org/cgi-bin/carddisp.pl?gene=FCER1A
ITK	IL2 Inducible T Cell Kinase	Protein Coding	53	GC05P157158	21.57	https://www.genecards.org/cgi-bin/carddisp.pl?gene=ITK
TBXA2R	Thromboxane A2 Receptor	Protein Coding	49	GC19M003594	21.5	https://www.genecards.org/cgi-bin/carddisp.pl?gene=TBXA2R
VDR	Vitamin D Receptor	Protein Coding	53	GC12M047841	21.43	https://www.genecards.org/cgi-bin/carddisp.pl?gene=VDR
SELP	Selectin P	Protein Coding	47	GC01M169558	21.36	https://www.genecards.org/cgi-bin/carddisp.pl?gene=SELP
CCL22	C-C Motif Chemokine Ligand 22	Protein Coding	39	GC16P057359	21.29	https://www.genecards.org/cgi-bin/carddisp.pl?gene=CCL22
FOXP3	Forkhead Box P3	Protein Coding	48	GC0XM049250	21.28	https://www.genecards.org/cgi-bin/carddisp.pl?gene=FOXP3
HLA-DQA1	Major Histocompatibility Complex, Class II, DQ Alpha 1	Protein Coding	44	GC06P033442	21.22	https://www.genecards.org/cgi-bin/carddisp.pl?gene=HLA-DQA1
ELANE	Elastase, Neutrophil Expressed	Protein Coding	48	GC19P000854	21.2	https://www.genecards.org/cgi-bin/carddisp.pl?gene=ELANE
FCER2	Fc Fragment Of IgE Receptor II	Protein Coding	47	GC19M007689	21.18	https://www.genecards.org/cgi-bin/carddisp.pl?gene=FCER2
CXCR3	C-X-C Motif Chemokine Receptor 3	Protein Coding	45	GC0XM071615	21.16	https://www.genecards.org/cgi-bin/carddisp.pl?gene=CXCR3
CXCL10	C-X-C Motif Chemokine Ligand 10	Protein Coding	45	GC04M076021	21.13	https://www.genecards.org/cgi-bin/carddisp.pl?gene=CXCL10
TLR9	Toll Like Receptor 9	Protein Coding	46	GC03M052222	21.05	https://www.genecards.org/cgi-bin/carddisp.pl?gene=TLR9
SELE	Selectin E	Protein Coding	45	GC01M169722	20.99	https://www.genecards.org/cgi-bin/carddisp.pl?gene=SELE
VIP	Vasoactive Intestinal Peptide	Protein Coding	46	GC06P152750	20.98	https://www.genecards.org/cgi-bin/carddisp.pl?gene=VIP
IL18R1	Interleukin 18 Receptor 1	Protein Coding	44	GC02P102311	20.86	https://www.genecards.org/cgi-bin/carddisp.pl?gene=IL18R1
ITGB2	Integrin Subunit Beta 2	Protein Coding	52	GC21M044885	20.78	https://www.genecards.org/cgi-bin/carddisp.pl?gene=ITGB2
IL17F	Interleukin 17F	Protein Coding	43	GC06M052209	20.65	https://www.genecards.org/cgi-bin/carddisp.pl?gene=IL17F
SELL	Selectin L	Protein Coding	44	GC01M169690	20.62	https://www.genecards.org/cgi-bin/carddisp.pl?gene=SELL
POSTN	Periostin	Protein Coding	45	GC13M037562	20.62	https://www.genecards.org/cgi-bin/carddisp.pl?gene=POSTN
TLR10	Toll Like Receptor 10	Protein Coding	42	GC04M038773	20.6	https://www.genecards.org/cgi-bin/carddisp.pl?gene=TLR10
NLRP3	NLR Family Pyrin Domain Containing 3	Protein Coding	48	GC01P247415	20.46	https://www.genecards.org/cgi-bin/carddisp.pl?gene=NLRP3
CSF1	Colony Stimulating Factor 1	Protein Coding	45	GC01P109911	20.4	https://www.genecards.org/cgi-bin/carddisp.pl?gene=CSF1
IL5RA	Interleukin 5 Receptor Subunit Alpha	Protein Coding	47	GC03M003066	20.38	https://www.genecards.org/cgi-bin/carddisp.pl?gene=IL5RA
NOS1	Nitric Oxide Synthase 1	Protein Coding	50	GC12M117208	20.36	https://www.genecards.org/cgi-bin/carddisp.pl?gene=NOS1
BGLAP	Bone Gamma-Carboxyglutamate Protein	Protein Coding	41	GC01P156242	20.31	https://www.genecards.org/cgi-bin/carddisp.pl?gene=BGLAP
IRF1	Interferon Regulatory Factor 1	Protein Coding	49	GC05M132481	20.25	https://www.genecards.org/cgi-bin/carddisp.pl?gene=IRF1
LTA4H	Leukotriene A4 Hydrolase	Protein Coding	47	GC12M096000	20.19	https://www.genecards.org/cgi-bin/carddisp.pl?gene=LTA4H
PRG2	Proteoglycan 2, Pro Eosinophil Major Basic Protein	Protein Coding	41	GC11M057386	20.08	https://www.genecards.org/cgi-bin/carddisp.pl?gene=PRG2
CSF3	Colony Stimulating Factor 3	Protein Coding	41	GC17P040015	19.98	https://www.genecards.org/cgi-bin/carddisp.pl?gene=CSF3
PF4	Platelet Factor 4	Protein Coding	43	GC04M073980	19.98	https://www.genecards.org/cgi-bin/carddisp.pl?gene=PF4
TIMP1	TIMP Metallopeptidase Inhibitor 1	Protein Coding	47	GC0XP047583	19.97	https://www.genecards.org/cgi-bin/carddisp.pl?gene=TIMP1
CCL7	C-C Motif Chemokine Ligand 7	Protein Coding	43	GC17P034270	19.93	https://www.genecards.org/cgi-bin/carddisp.pl?gene=CCL7
CDHR3	Cadherin Related Family Member 3	Protein Coding	37	GC07P105876	19.81	https://www.genecards.org/cgi-bin/carddisp.pl?gene=CDHR3
TPT1	Tumor Protein, Translationally-Controlled 1	Protein Coding	48	GC13M045333	19.81	https://www.genecards.org/cgi-bin/carddisp.pl?gene=TPT1
GLCCI1	Glucocorticoid Induced 1	Protein Coding	37	GC07P007974	19.78	https://www.genecards.org/cgi-bin/carddisp.pl?gene=GLCCI1
DENND1B	DENN Domain Containing 1B	Protein Coding	36	GC01M197473	19.75	https://www.genecards.org/cgi-bin/carddisp.pl?gene=DENND1B
NOD1	Nucleotide Binding Oligomerization Domain Containing 1	Protein Coding	46	GC07M030424	19.7	https://www.genecards.org/cgi-bin/carddisp.pl?gene=NOD1
SOD2	Superoxide Dismutase 2	Protein Coding	52	GC06M159669	19.64	https://www.genecards.org/cgi-bin/carddisp.pl?gene=SOD2
ADIPOQ	Adiponectin, C1Q And Collagen Domain Containing	Protein Coding	47	GC03P186842	19.63	https://www.genecards.org/cgi-bin/carddisp.pl?gene=ADIPOQ
IL9R	Interleukin 9 Receptor	Protein Coding	36	GC0XP155997	19.61	https://www.genecards.org/cgi-bin/carddisp.pl?gene=IL9R
JUN	Jun Proto-Oncogene, AP-1 Transcription Factor Subunit	Protein Coding	51	GC01M058780	19.6	https://www.genecards.org/cgi-bin/carddisp.pl?gene=JUN
TLR1	Toll Like Receptor 1	Protein Coding	49	GC04M038797	19.55	https://www.genecards.org/cgi-bin/carddisp.pl?gene=TLR1
BMP6	Bone Morphogenetic Protein 6	Protein Coding	45	GC06P007726	19.53	https://www.genecards.org/cgi-bin/carddisp.pl?gene=BMP6
CXCL1	C-X-C Motif Chemokine Ligand 1	Protein Coding	44	GC04P073869	19.5	https://www.genecards.org/cgi-bin/carddisp.pl?gene=CXCL1
CALCA	Calcitonin Related Polypeptide Alpha	Protein Coding	44	GC11M014945	19.49	https://www.genecards.org/cgi-bin/carddisp.pl?gene=CALCA
NPY	Neuropeptide Y	Protein Coding	47	GC07P024290	19.49	https://www.genecards.org/cgi-bin/carddisp.pl?gene=NPY
ADAM8	ADAM Metallopeptidase Domain 8	Protein Coding	44	GC10M133262	19.46	https://www.genecards.org/cgi-bin/carddisp.pl?gene=ADAM8
CCR4	C-C Motif Chemokine Receptor 4	Protein Coding	47	GC03P032951	19.42	https://www.genecards.org/cgi-bin/carddisp.pl?gene=CCR4
MMP2	Matrix Metallopeptidase 2	Protein Coding	55	GC16P055390	19.39	https://www.genecards.org/cgi-bin/carddisp.pl?gene=MMP2
PPBP	Pro-Platelet Basic Protein	Protein Coding	45	GC04M073986	19.37	https://www.genecards.org/cgi-bin/carddisp.pl?gene=PPBP
SFTPD	Surfactant Protein D	Protein Coding	45	GC10M079937	19.33	https://www.genecards.org/cgi-bin/carddisp.pl?gene=SFTPD
NGF	Nerve Growth Factor	Protein Coding	52	GC01M115285	19.32	https://www.genecards.org/cgi-bin/carddisp.pl?gene=NGF
HLA-DRA	Major Histocompatibility Complex, Class II, DR Alpha	Protein Coding	48	GC06P032439	19.29	https://www.genecards.org/cgi-bin/carddisp.pl?gene=HLA-DRA
NPPA	Natriuretic Peptide A	Protein Coding	48	GC01M011846	19.26	https://www.genecards.org/cgi-bin/carddisp.pl?gene=NPPA
TRPV1	Transient Receptor Potential Cation Channel Subfamily V Member 1	Protein Coding	47	GC17M003565	19.23	https://www.genecards.org/cgi-bin/carddisp.pl?gene=TRPV1
F2RL1	F2R Like Trypsin Receptor 1	Protein Coding	47	GC05P076818	19.21	https://www.genecards.org/cgi-bin/carddisp.pl?gene=F2RL1
FKBP5	FKBP Prolyl Isomerase 5	Protein Coding	47	GC06M041289	19.15	https://www.genecards.org/cgi-bin/carddisp.pl?gene=FKBP5
TLR3	Toll Like Receptor 3	Protein Coding	54	GC04P186059	19.15	https://www.genecards.org/cgi-bin/carddisp.pl?gene=TLR3
FAS	Fas Cell Surface Death Receptor	Protein Coding	52	GC10P088969	19.14	https://www.genecards.org/cgi-bin/carddisp.pl?gene=FAS
ARG1	Arginase 1	Protein Coding	51	GC06P131473	19.14	https://www.genecards.org/cgi-bin/carddisp.pl?gene=ARG1
MMP1	Matrix Metallopeptidase 1	Protein Coding	53	GC11M102810	19.13	https://www.genecards.org/cgi-bin/carddisp.pl?gene=MMP1
IL6R	Interleukin 6 Receptor	Protein Coding	50	GC01P154405	19.05	https://www.genecards.org/cgi-bin/carddisp.pl?gene=IL6R
CD40	CD40 Molecule	Protein Coding	50	GC20P046118	19.04	https://www.genecards.org/cgi-bin/carddisp.pl?gene=CD40
PTGS1	Prostaglandin-Endoperoxide Synthase 1	Protein Coding	48	GC09P122370	19.01	https://www.genecards.org/cgi-bin/carddisp.pl?gene=PTGS1
CD79A	CD79a Molecule	Protein Coding	48	GC19P041877	18.97	https://www.genecards.org/cgi-bin/carddisp.pl?gene=CD79A
CREB1	CAMP Responsive Element Binding Protein 1	Protein Coding	50	GC02P207529	18.93	https://www.genecards.org/cgi-bin/carddisp.pl?gene=CREB1
RASGRP4	RAS Guanyl Releasing Protein 4	Protein Coding	40	GC19M038409	18.93	https://www.genecards.org/cgi-bin/carddisp.pl?gene=RASGRP4
CCL13	C-C Motif Chemokine Ligand 13	Protein Coding	40	GC17P034356	18.84	https://www.genecards.org/cgi-bin/carddisp.pl?gene=CCL13
POMC	Proopiomelanocortin	Protein Coding	50	GC02M025160	18.8	https://www.genecards.org/cgi-bin/carddisp.pl?gene=POMC
TPSAB1	Tryptase Alpha/Beta 1	Protein Coding	44	GC16P001240	18.79	https://www.genecards.org/cgi-bin/carddisp.pl?gene=TPSAB1
CD4	CD4 Molecule	Protein Coding	51	GC12P006786	18.78	https://www.genecards.org/cgi-bin/carddisp.pl?gene=CD4
IL31	Interleukin 31	Protein Coding	36	GC12M122173	18.74	https://www.genecards.org/cgi-bin/carddisp.pl?gene=IL31
HLA-DPA1	Major Histocompatibility Complex, Class II, DP Alpha 1	Protein Coding	42	GC06M033064	18.7	https://www.genecards.org/cgi-bin/carddisp.pl?gene=HLA-DPA1
CCR6	C-C Motif Chemokine Receptor 6	Protein Coding	46	GC06P167111	18.63	https://www.genecards.org/cgi-bin/carddisp.pl?gene=CCR6
TACR1	Tachykinin Receptor 1	Protein Coding	47	GC02M075010	18.61	https://www.genecards.org/cgi-bin/carddisp.pl?gene=TACR1
CD28	CD28 Molecule	Protein Coding	48	GC02P203706	18.59	https://www.genecards.org/cgi-bin/carddisp.pl?gene=CD28
HLA-DQA2	Major Histocompatibility Complex, Class II, DQ Alpha 2	Protein Coding	37	GC06P032741	18.56	https://www.genecards.org/cgi-bin/carddisp.pl?gene=HLA-DQA2
SYK	Spleen Associated Tyrosine Kinase	Protein Coding	51	GC09P091113	18.55	https://www.genecards.org/cgi-bin/carddisp.pl?gene=SYK
CHRM3	Cholinergic Receptor Muscarinic 3	Protein Coding	50	GC01P239386	18.55	https://www.genecards.org/cgi-bin/carddisp.pl?gene=CHRM3
CD86	CD86 Molecule	Protein Coding	45	GC03P122055	18.51	https://www.genecards.org/cgi-bin/carddisp.pl?gene=CD86
MMP12	Matrix Metallopeptidase 12	Protein Coding	45	GC11M102862	18.41	https://www.genecards.org/cgi-bin/carddisp.pl?gene=MMP12
ARG2	Arginase 2	Protein Coding	47	GC14P067619	18.4	https://www.genecards.org/cgi-bin/carddisp.pl?gene=ARG2
HDAC2	Histone Deacetylase 2	Protein Coding	53	GC06M113933	18.4	https://www.genecards.org/cgi-bin/carddisp.pl?gene=HDAC2
IL11	Interleukin 11	Protein Coding	43	GC19M055364	18.22	https://www.genecards.org/cgi-bin/carddisp.pl?gene=IL11
CHIT1	Chitinase 1	Protein Coding	45	GC01M203181	18.22	https://www.genecards.org/cgi-bin/carddisp.pl?gene=CHIT1
CPA3	Carboxypeptidase A3	Protein Coding	41	GC03P148865	18.2	https://www.genecards.org/cgi-bin/carddisp.pl?gene=CPA3
CMA1	Chymase 1	Protein Coding	45	GC14M024506	18.2	https://www.genecards.org/cgi-bin/carddisp.pl?gene=CMA1
CRHR1	Corticotropin Releasing Hormone Receptor 1	Protein Coding	46	GC17P045784	18.19	https://www.genecards.org/cgi-bin/carddisp.pl?gene=CRHR1
IL13RA1	Interleukin 13 Receptor Subunit Alpha 1	Protein Coding	44	GC0XP118727	18.19	https://www.genecards.org/cgi-bin/carddisp.pl?gene=IL13RA1
PLAU	Plasminogen Activator, Urokinase	Protein Coding	53	GC10P073909	18.13	https://www.genecards.org/cgi-bin/carddisp.pl?gene=PLAU
GSR	Glutathione-Disulfide Reductase	Protein Coding	50	GC08M030678	18.13	https://www.genecards.org/cgi-bin/carddisp.pl?gene=GSR
CXCL12	C-X-C Motif Chemokine Ligand 12	Protein Coding	47	GC10M044370	18.13	https://www.genecards.org/cgi-bin/carddisp.pl?gene=CXCL12
HAVCR2	Hepatitis A Virus Cellular Receptor 2	Protein Coding	45	GC05M157063	18.08	https://www.genecards.org/cgi-bin/carddisp.pl?gene=HAVCR2
SLC6A4	Solute Carrier Family 6 Member 4	Protein Coding	49	GC17M030194	18.08	https://www.genecards.org/cgi-bin/carddisp.pl?gene=SLC6A4
PPARG	Peroxisome Proliferator Activated Receptor Gamma	Protein Coding	54	GC03P012287	18.07	https://www.genecards.org/cgi-bin/carddisp.pl?gene=PPARG
FASLG	Fas Ligand	Protein Coding	49	GC01P172628	18.06	https://www.genecards.org/cgi-bin/carddisp.pl?gene=FASLG
CP	Ceruloplasmin	Protein Coding	49	GC03M149162	18.05	https://www.genecards.org/cgi-bin/carddisp.pl?gene=CP
CRH	Corticotropin Releasing Hormone	Protein Coding	45	GC08M066176	18.05	https://www.genecards.org/cgi-bin/carddisp.pl?gene=CRH
IL13RA2	Interleukin 13 Receptor Subunit Alpha 2	Protein Coding	41	GC0XM115003	18.03	https://www.genecards.org/cgi-bin/carddisp.pl?gene=IL13RA2
CXCR1	C-X-C Motif Chemokine Receptor 1	Protein Coding	44	GC02M218162	18.03	https://www.genecards.org/cgi-bin/carddisp.pl?gene=CXCR1
MAPK3	Mitogen-Activated Protein Kinase 3	Protein Coding	51	GC16M030117	18.03	https://www.genecards.org/cgi-bin/carddisp.pl?gene=MAPK3
CX3CR1	C-X3-C Motif Chemokine Receptor 1	Protein Coding	46	GC03M039279	18.02	https://www.genecards.org/cgi-bin/carddisp.pl?gene=CX3CR1
ITGA4	Integrin Subunit Alpha 4	Protein Coding	50	GC02P181456	17.99	https://www.genecards.org/cgi-bin/carddisp.pl?gene=ITGA4
ITGAL	Integrin Subunit Alpha L	Protein Coding	47	GC16P030472	17.96	https://www.genecards.org/cgi-bin/carddisp.pl?gene=ITGAL
F2R	Coagulation Factor II Thrombin Receptor	Protein Coding	48	GC05P076716	17.96	https://www.genecards.org/cgi-bin/carddisp.pl?gene=F2R
G6PD	Glucose-6-Phosphate Dehydrogenase	Protein Coding	52	GC0XM154531	17.95	https://www.genecards.org/cgi-bin/carddisp.pl?gene=G6PD
CYP3A4	Cytochrome P450 Family 3 Subfamily A Member 4	Protein Coding	51	GC07M099759	17.94	https://www.genecards.org/cgi-bin/carddisp.pl?gene=CYP3A4
AREG	Amphiregulin	Protein Coding	45	GC04P074445	17.94	https://www.genecards.org/cgi-bin/carddisp.pl?gene=AREG
CXCR4	C-X-C Motif Chemokine Receptor 4	Protein Coding	54	GC02M136114	17.93	https://www.genecards.org/cgi-bin/carddisp.pl?gene=CXCR4
TACR2	Tachykinin Receptor 2	Protein Coding	44	GC10M069403	17.92	https://www.genecards.org/cgi-bin/carddisp.pl?gene=TACR2
CD44	CD44 Molecule (Indian Blood Group)	Protein Coding	49	GC11P035139	17.91	https://www.genecards.org/cgi-bin/carddisp.pl?gene=CD44
FGFBP2	Fibroblast Growth Factor Binding Protein 2	Protein Coding	35	GC04M015961	17.91	https://www.genecards.org/cgi-bin/carddisp.pl?gene=FGFBP2
FCER1G	Fc Fragment Of IgE Receptor Ig	Protein Coding	44	GC01P161215	17.87	https://www.genecards.org/cgi-bin/carddisp.pl?gene=FCER1G
C5AR1	Complement C5a Receptor 1	Protein Coding	45	GC19P047290	17.87	https://www.genecards.org/cgi-bin/carddisp.pl?gene=C5AR1
ADCY10	Adenylate Cyclase 10	Protein Coding	45	GC01M167809	17.83	https://www.genecards.org/cgi-bin/carddisp.pl?gene=ADCY10
PLA2G2A	Phospholipase A2 Group IIA	Protein Coding	47	GC01M019975	17.82	https://www.genecards.org/cgi-bin/carddisp.pl?gene=PLA2G2A
CXCL5	C-X-C Motif Chemokine Ligand 5	Protein Coding	42	GC04M073995	17.81	https://www.genecards.org/cgi-bin/carddisp.pl?gene=CXCL5
RAPGEF3	Rap Guanine Nucleotide Exchange Factor 3	Protein Coding	46	GC12M047736	17.77	https://www.genecards.org/cgi-bin/carddisp.pl?gene=RAPGEF3
CCL4	C-C Motif Chemokine Ligand 4	Protein Coding	42	GC17P036103	17.76	https://www.genecards.org/cgi-bin/carddisp.pl?gene=CCL4
IL7	Interleukin 7	Protein Coding	44	GC08M078689	17.7	https://www.genecards.org/cgi-bin/carddisp.pl?gene=IL7
CDSN	Corneodesmosin	Protein Coding	41	GC06M031115	17.66	https://www.genecards.org/cgi-bin/carddisp.pl?gene=CDSN
PIK3CG	Phosphatidylinositol-4,5-Bisphosphate 3-Kinase Catalytic Subunit Gamma	Protein Coding	49	GC07P106865	17.66	https://www.genecards.org/cgi-bin/carddisp.pl?gene=PIK3CG
IL12RB2	Interleukin 12 Receptor Subunit Beta 2	Protein Coding	44	GC01P067307	17.65	https://www.genecards.org/cgi-bin/carddisp.pl?gene=IL12RB2
ABCB1	ATP Binding Cassette Subfamily B Member 1	Protein Coding	52	GC07M087504	17.63	https://www.genecards.org/cgi-bin/carddisp.pl?gene=ABCB1
COL26A1	Collagen Type XXVI Alpha 1 Chain	Protein Coding	34	GC07P101362	17.63	https://www.genecards.org/cgi-bin/carddisp.pl?gene=COL26A1
ADCY9	Adenylate Cyclase 9	Protein Coding	46	GC16M003953	17.62	https://www.genecards.org/cgi-bin/carddisp.pl?gene=ADCY9
CHKB	Choline Kinase Beta	Protein Coding	47	GC22M050578	17.6	https://www.genecards.org/cgi-bin/carddisp.pl?gene=CHKB
HLA-DOA	Major Histocompatibility Complex, Class II, DO Alpha	Protein Coding	42	GC06M033004	17.59	https://www.genecards.org/cgi-bin/carddisp.pl?gene=HLA-DOA
ABCC1	ATP Binding Cassette Subfamily C Member 1	Protein Coding	48	GC16P015949	17.56	https://www.genecards.org/cgi-bin/carddisp.pl?gene=ABCC1
ADRA1B	Adrenoceptor Alpha 1B	Protein Coding	47	GC05P159867	17.55	https://www.genecards.org/cgi-bin/carddisp.pl?gene=ADRA1B
CXCL9	C-X-C Motif Chemokine Ligand 9	Protein Coding	40	GC04M076001	17.54	https://www.genecards.org/cgi-bin/carddisp.pl?gene=CXCL9
SOCS1	Suppressor Of Cytokine Signaling 1	Protein Coding	45	GC16M011255	17.53	https://www.genecards.org/cgi-bin/carddisp.pl?gene=SOCS1
PDE4D	Phosphodiesterase 4D	Protein Coding	50	GC05M058969	17.51	https://www.genecards.org/cgi-bin/carddisp.pl?gene=PDE4D
CD80	CD80 Molecule	Protein Coding	43	GC03M119524	17.51	https://www.genecards.org/cgi-bin/carddisp.pl?gene=CD80
SERPINA1	Serpin Family A Member 1	Protein Coding	51	GC14M094376	17.5	https://www.genecards.org/cgi-bin/carddisp.pl?gene=SERPINA1
ICOSLG	Inducible T Cell Costimulator Ligand	Protein Coding	40	GC21M044222	17.48	https://www.genecards.org/cgi-bin/carddisp.pl?gene=ICOSLG
VTN	Vitronectin	Protein Coding	45	GC17M029696	17.47	https://www.genecards.org/cgi-bin/carddisp.pl?gene=VTN
JAK2	Janus Kinase 2	Protein Coding	55	GC09P004985	17.44	https://www.genecards.org/cgi-bin/carddisp.pl?gene=JAK2
CCR7	C-C Motif Chemokine Receptor 7	Protein Coding	46	GC17M040556	17.44	https://www.genecards.org/cgi-bin/carddisp.pl?gene=CCR7
CCR8	C-C Motif Chemokine Receptor 8	Protein Coding	45	GC03P039330	17.4	https://www.genecards.org/cgi-bin/carddisp.pl?gene=CCR8
PLA2G4A	Phospholipase A2 Group IVA	Protein Coding	50	GC01P186798	17.39	https://www.genecards.org/cgi-bin/carddisp.pl?gene=PLA2G4A
MME	Membrane Metalloendopeptidase	Protein Coding	52	GC03P155024	17.37	https://www.genecards.org/cgi-bin/carddisp.pl?gene=MME
CLCA1	Chloride Channel Accessory 1	Protein Coding	41	GC01P086468	17.36	https://www.genecards.org/cgi-bin/carddisp.pl?gene=CLCA1
HP	Haptoglobin	Protein Coding	45	GC16P072089	17.34	https://www.genecards.org/cgi-bin/carddisp.pl?gene=HP
AKR1B1	Aldo-Keto Reductase Family 1 Member B	Protein Coding	49	GC07M134442	17.32	https://www.genecards.org/cgi-bin/carddisp.pl?gene=AKR1B1
TNFRSF10A	TNF Receptor Superfamily Member 10a	Protein Coding	47	GC08M023190	17.28	https://www.genecards.org/cgi-bin/carddisp.pl?gene=TNFRSF10A
ADORA2B	Adenosine A2b Receptor	Protein Coding	48	GC17P015927	17.26	https://www.genecards.org/cgi-bin/carddisp.pl?gene=ADORA2B
RNASE2	Ribonuclease A Family Member 2	Protein Coding	39	GC14P021144	17.25	https://www.genecards.org/cgi-bin/carddisp.pl?gene=RNASE2
LTB4R	Leukotriene B4 Receptor	Protein Coding	45	GC14P024311	17.2	https://www.genecards.org/cgi-bin/carddisp.pl?gene=LTB4R
TNFSF10	TNF Superfamily Member 10	Protein Coding	48	GC03M172505	17.2	https://www.genecards.org/cgi-bin/carddisp.pl?gene=TNFSF10
MAPK14	Mitogen-Activated Protein Kinase 14	Protein Coding	53	GC06P046047	17.19	https://www.genecards.org/cgi-bin/carddisp.pl?gene=MAPK14
ADM	Adrenomedullin	Protein Coding	45	GC11P010304	17.18	https://www.genecards.org/cgi-bin/carddisp.pl?gene=ADM
CXCR2	C-X-C Motif Chemokine Receptor 2	Protein Coding	50	GC02P218125	17.17	https://www.genecards.org/cgi-bin/carddisp.pl?gene=CXCR2
TF	Transferrin	Protein Coding	51	GC03P133666	17.15	https://www.genecards.org/cgi-bin/carddisp.pl?gene=TF
GHRL	Ghrelin And Obestatin Prepropeptide	Protein Coding	44	GC03M010285	17.12	https://www.genecards.org/cgi-bin/carddisp.pl?gene=GHRL
C3AR1	Complement C3a Receptor 1	Protein Coding	44	GC12M008058	17.11	https://www.genecards.org/cgi-bin/carddisp.pl?gene=C3AR1
AGTR1	Angiotensin II Receptor Type 1	Protein Coding	51	GC03P148697	17.1	https://www.genecards.org/cgi-bin/carddisp.pl?gene=AGTR1
GAL	Galanin And GMAP Prepropeptide	Protein Coding	45	GC11P068701	17.1	https://www.genecards.org/cgi-bin/carddisp.pl?gene=GAL
ACP1	Acid Phosphatase 1	Protein Coding	45	GC02P000254	17.08	https://www.genecards.org/cgi-bin/carddisp.pl?gene=ACP1
STAT5A	Signal Transducer And Activator Of Transcription 5A	Protein Coding	47	GC17P042287	17.05	https://www.genecards.org/cgi-bin/carddisp.pl?gene=STAT5A
OPRM1	Opioid Receptor Mu 1	Protein Coding	50	GC06P154075	17.05	https://www.genecards.org/cgi-bin/carddisp.pl?gene=OPRM1
ADAMTSL1	ADAMTS Like 1	Protein Coding	42	GC09P017906	17.05	https://www.genecards.org/cgi-bin/carddisp.pl?gene=ADAMTSL1
GZMB	Granzyme B	Protein Coding	47	GC14M024630	17.05	https://www.genecards.org/cgi-bin/carddisp.pl?gene=GZMB
ADORA2A	Adenosine A2a Receptor	Protein Coding	46	GC22P024417	17.03	https://www.genecards.org/cgi-bin/carddisp.pl?gene=ADORA2A
F3	Coagulation Factor III, Tissue Factor	Protein Coding	47	GC01M094530	17.03	https://www.genecards.org/cgi-bin/carddisp.pl?gene=F3
THPO	Thrombopoietin	Protein Coding	44	GC03M184371	17	https://www.genecards.org/cgi-bin/carddisp.pl?gene=THPO
SP1	Sp1 Transcription Factor	Protein Coding	45	GC12P053380	16.99	https://www.genecards.org/cgi-bin/carddisp.pl?gene=SP1
IGFBP3	Insulin Like Growth Factor Binding Protein 3	Protein Coding	47	GC07M045912	16.98	https://www.genecards.org/cgi-bin/carddisp.pl?gene=IGFBP3
LPO	Lactoperoxidase	Protein Coding	40	GC17P058218	16.96	https://www.genecards.org/cgi-bin/carddisp.pl?gene=LPO
P2RY12	Purinergic Receptor P2Y12	Protein Coding	49	GC03M151336	16.92	https://www.genecards.org/cgi-bin/carddisp.pl?gene=P2RY12
F2	Coagulation Factor II, Thrombin	Protein Coding	50	GC11P046720	16.9	https://www.genecards.org/cgi-bin/carddisp.pl?gene=F2
ITGA2	Integrin Subunit Alpha 2	Protein Coding	47	GC05P052989	16.9	https://www.genecards.org/cgi-bin/carddisp.pl?gene=ITGA2
F2RL3	F2R Like Thrombin Or Trypsin Receptor 3	Protein Coding	46	GC19P016888	16.88	https://www.genecards.org/cgi-bin/carddisp.pl?gene=F2RL3
INS	Insulin	Protein Coding	50	GC11M002159	16.84	https://www.genecards.org/cgi-bin/carddisp.pl?gene=INS
FGA	Fibrinogen Alpha Chain	Protein Coding	48	GC04M154583	16.81	https://www.genecards.org/cgi-bin/carddisp.pl?gene=FGA
ADRB1	Adrenoceptor Beta 1	Protein Coding	49	GC10P114044	16.78	https://www.genecards.org/cgi-bin/carddisp.pl?gene=ADRB1
SERPINA3	Serpin Family A Member 3	Protein Coding	45	GC14P094612	16.75	https://www.genecards.org/cgi-bin/carddisp.pl?gene=SERPINA3
CYP2C9	Cytochrome P450 Family 2 Subfamily C Member 9	Protein Coding	50	GC10P094938	16.72	https://www.genecards.org/cgi-bin/carddisp.pl?gene=CYP2C9
MMRN1	Multimerin 1	Protein Coding	40	GC04P089879	16.72	https://www.genecards.org/cgi-bin/carddisp.pl?gene=MMRN1
SST	Somatostatin	Protein Coding	43	GC03M187668	16.71	https://www.genecards.org/cgi-bin/carddisp.pl?gene=SST
LAT	Linker For Activation Of T Cells	Protein Coding	47	GC16P028992	16.69	https://www.genecards.org/cgi-bin/carddisp.pl?gene=LAT
ADORA1	Adenosine A1 Receptor	Protein Coding	48	GC01P203090	16.69	https://www.genecards.org/cgi-bin/carddisp.pl?gene=ADORA1
GNRH1	Gonadotropin Releasing Hormone 1	Protein Coding	43	GC08M025419	16.66	https://www.genecards.org/cgi-bin/carddisp.pl?gene=GNRH1
HRH2	Histamine Receptor H2	Protein Coding	45	GC05P175659	16.66	https://www.genecards.org/cgi-bin/carddisp.pl?gene=HRH2
RYR2	Ryanodine Receptor 2	Protein Coding	48	GC01P237042	16.66	https://www.genecards.org/cgi-bin/carddisp.pl?gene=RYR2
PITX2	Paired Like Homeodomain 2	Protein Coding	47	GC04M110617	16.63	https://www.genecards.org/cgi-bin/carddisp.pl?gene=PITX2
GRK5	G Protein-Coupled Receptor Kinase 5	Protein Coding	44	GC10P119207	16.63	https://www.genecards.org/cgi-bin/carddisp.pl?gene=GRK5
ADCYAP1	Adenylate Cyclase Activating Polypeptide 1	Protein Coding	42	GC18P000895	16.63	https://www.genecards.org/cgi-bin/carddisp.pl?gene=ADCYAP1
SLC22A2	Solute Carrier Family 22 Member 2	Protein Coding	45	GC06M160173	16.62	https://www.genecards.org/cgi-bin/carddisp.pl?gene=SLC22A2
CTSG	Cathepsin G	Protein Coding	46	GC14M024573	16.61	https://www.genecards.org/cgi-bin/carddisp.pl?gene=CTSG
CCL1	C-C Motif Chemokine Ligand 1	Protein Coding	40	GC17M034398	16.6	https://www.genecards.org/cgi-bin/carddisp.pl?gene=CCL1
EIF4E	Eukaryotic Translation Initiation Factor 4E	Protein Coding	51	GC04M098871	16.43	https://www.genecards.org/cgi-bin/carddisp.pl?gene=EIF4E
TNFRSF4	TNF Receptor Superfamily Member 4	Protein Coding	45	GC01M001211	16.43	https://www.genecards.org/cgi-bin/carddisp.pl?gene=TNFRSF4
KLK3	Kallikrein Related Peptidase 3	Protein Coding	48	GC19P050854	16.39	https://www.genecards.org/cgi-bin/carddisp.pl?gene=KLK3
SLC22A3	Solute Carrier Family 22 Member 3	Protein Coding	44	GC06P160348	16.33	https://www.genecards.org/cgi-bin/carddisp.pl?gene=SLC22A3
MB	Myoglobin	Protein Coding	45	GC22M035606	16.26	https://www.genecards.org/cgi-bin/carddisp.pl?gene=MB
HBG2	Hemoglobin Subunit Gamma 2	Protein Coding	43	GC11M005349	16.26	https://www.genecards.org/cgi-bin/carddisp.pl?gene=HBG2
SERPINA6	Serpin Family A Member 6	Protein Coding	45	GC14M094305	16.14	https://www.genecards.org/cgi-bin/carddisp.pl?gene=SERPINA6
ADRB3	Adrenoceptor Beta 3	Protein Coding	46	GC08M037962	16.09	https://www.genecards.org/cgi-bin/carddisp.pl?gene=ADRB3
CYP3A5	Cytochrome P450 Family 3 Subfamily A Member 5	Protein Coding	48	GC07M099648	16.08	https://www.genecards.org/cgi-bin/carddisp.pl?gene=CYP3A5
EPRS1	Glutamyl-Prolyl-TRNA Synthetase 1	Protein Coding	37	GC01M219969	16.04	https://www.genecards.org/cgi-bin/carddisp.pl?gene=EPRS1
GAPDH	Glyceraldehyde-3-Phosphate Dehydrogenase	Protein Coding	50	GC12P006630	15.76	https://www.genecards.org/cgi-bin/carddisp.pl?gene=GAPDH
SDHB	Succinate Dehydrogenase Complex Iron Sulfur Subunit B	Protein Coding	49	GC01M017020	15.73	https://www.genecards.org/cgi-bin/carddisp.pl?gene=SDHB
ADORA3	Adenosine A3 Receptor	Protein Coding	47	GC01M111499	15.49	https://www.genecards.org/cgi-bin/carddisp.pl?gene=ADORA3
PVT1	Pvt1 Oncogene	RNA Gene	26	GC08P127805	15.23	https://www.genecards.org/cgi-bin/carddisp.pl?gene=PVT1
DDX41	DEAD-Box Helicase 41	Protein Coding	44	GC05M177511	15.02	https://www.genecards.org/cgi-bin/carddisp.pl?gene=DDX41
BCL11B	BAF Chromatin Remodeling Complex Subunit BCL11B	Protein Coding	43	GC14M099169	13.25	https://www.genecards.org/cgi-bin/carddisp.pl?gene=BCL11B
LTA	Lymphotoxin Alpha	Protein Coding	43	GC06P033395	12.7	https://www.genecards.org/cgi-bin/carddisp.pl?gene=LTA
ACE	Angiotensin I Converting Enzyme	Protein Coding	51	GC17P063477	12.56	https://www.genecards.org/cgi-bin/carddisp.pl?gene=ACE
SHH	Sonic Hedgehog Signaling Molecule	Protein Coding	50	GC07M155799	12.45	https://www.genecards.org/cgi-bin/carddisp.pl?gene=SHH
ALB	Albumin	Protein Coding	51	GC04P073397	11.94	https://www.genecards.org/cgi-bin/carddisp.pl?gene=ALB
VEGFA	Vascular Endothelial Growth Factor A	Protein Coding	51	GC06P043770	11.75	https://www.genecards.org/cgi-bin/carddisp.pl?gene=VEGFA
FGFR1	Fibroblast Growth Factor Receptor 1	Protein Coding	56	GC08M038400	11.75	https://www.genecards.org/cgi-bin/carddisp.pl?gene=FGFR1
NEK9	NIMA Related Kinase 9	Protein Coding	47	GC14M075079	11.35	https://www.genecards.org/cgi-bin/carddisp.pl?gene=NEK9
COL5A2	Collagen Type V Alpha 2 Chain	Protein Coding	42	GC02M189031	11.35	https://www.genecards.org/cgi-bin/carddisp.pl?gene=COL5A2
NKX2-1	NK2 Homeobox 1	Protein Coding	47	GC14M036516	11.21	https://www.genecards.org/cgi-bin/carddisp.pl?gene=NKX2-1
PTGS2	Prostaglandin-Endoperoxide Synthase 2	Protein Coding	50	GC01M186640	11.01	https://www.genecards.org/cgi-bin/carddisp.pl?gene=PTGS2
PLCG2	Phospholipase C Gamma 2	Protein Coding	52	GC16P081773	10.92	https://www.genecards.org/cgi-bin/carddisp.pl?gene=PLCG2
CARD11	Caspase Recruitment Domain Family Member 11	Protein Coding	48	GC07M002912	10.68	https://www.genecards.org/cgi-bin/carddisp.pl?gene=CARD11
DOCK8	Dedicator Of Cytokinesis 8	Protein Coding	44	GC09P000214	10.66	https://www.genecards.org/cgi-bin/carddisp.pl?gene=DOCK8
BBS1	Bardet-Biedl Syndrome 1	Protein Coding	39	GC11P066499	10.54	https://www.genecards.org/cgi-bin/carddisp.pl?gene=BBS1
PDGFRA	Platelet Derived Growth Factor Receptor Alpha	Protein Coding	56	GC04P054229	10.49	https://www.genecards.org/cgi-bin/carddisp.pl?gene=PDGFRA
COL5A1	Collagen Type V Alpha 1 Chain	Protein Coding	45	GC09P134641	10.37	https://www.genecards.org/cgi-bin/carddisp.pl?gene=COL5A1
SMAD3	SMAD Family Member 3	Protein Coding	50	GC15P067063	10.23	https://www.genecards.org/cgi-bin/carddisp.pl?gene=SMAD3
STAT3	Signal Transducer And Activator Of Transcription 3	Protein Coding	54	GC17M042313	10.22	https://www.genecards.org/cgi-bin/carddisp.pl?gene=STAT3
KIT	KIT Proto-Oncogene, Receptor Tyrosine Kinase	Protein Coding	54	GC04P054657	10.2	https://www.genecards.org/cgi-bin/carddisp.pl?gene=KIT
COL1A1	Collagen Type I Alpha 1 Chain	Protein Coding	52	GC17M050183	10.12	https://www.genecards.org/cgi-bin/carddisp.pl?gene=COL1A1
IL2RB	Interleukin 2 Receptor Subunit Beta	Protein Coding	50	GC22M037125	9.82	https://www.genecards.org/cgi-bin/carddisp.pl?gene=IL2RB
ATOD3	Dermatitis, Atopic, 3	Genetic Locus	3	GC20U990080	9.7	https://www.genecards.org/cgi-bin/carddisp.pl?gene=ATOD3
CRP	C-Reactive Protein	Protein Coding	48	GC01M159715	9.65	https://www.genecards.org/cgi-bin/carddisp.pl?gene=CRP
TGIF1	TGFB Induced Factor Homeobox 1	Protein Coding	47	GC18P003411	9.62	https://www.genecards.org/cgi-bin/carddisp.pl?gene=TGIF1
CPN1	Carboxypeptidase N Subunit 1	Protein Coding	44	GC10M100042	9.59	https://www.genecards.org/cgi-bin/carddisp.pl?gene=CPN1
GSTT1	Glutathione S-Transferase Theta 1	Protein Coding	35	GC22Mi00270	9.48	https://www.genecards.org/cgi-bin/carddisp.pl?gene=GSTT1
LIFR	LIF Receptor Subunit Alpha	Protein Coding	48	GC05M038475	9.45	https://www.genecards.org/cgi-bin/carddisp.pl?gene=LIFR
GRHL2	Grainyhead Like Transcription Factor 2	Protein Coding	41	GC08P101492	9.37	https://www.genecards.org/cgi-bin/carddisp.pl?gene=GRHL2
TLR7	Toll Like Receptor 7	Protein Coding	48	GC0XP012867	9.35	https://www.genecards.org/cgi-bin/carddisp.pl?gene=TLR7
FGF8	Fibroblast Growth Factor 8	Protein Coding	49	GC10M101770	9.2	https://www.genecards.org/cgi-bin/carddisp.pl?gene=FGF8
ELOVL4	ELOVL Fatty Acid Elongase 4	Protein Coding	47	GC06M079914	9.2	https://www.genecards.org/cgi-bin/carddisp.pl?gene=ELOVL4
PEX5	Peroxisomal Biogenesis Factor 5	Protein Coding	43	GC12P007889	9.2	https://www.genecards.org/cgi-bin/carddisp.pl?gene=PEX5
GP1BB	Glycoprotein Ib Platelet Subunit Beta	Protein Coding	43	GC22P019722	9.2	https://www.genecards.org/cgi-bin/carddisp.pl?gene=GP1BB
NODAL	Nodal Growth Differentiation Factor	Protein Coding	43	GC10M070431	9.2	https://www.genecards.org/cgi-bin/carddisp.pl?gene=NODAL
RPGR	Retinitis Pigmentosa GTPase Regulator	Protein Coding	42	GC0XM038269	9.2	https://www.genecards.org/cgi-bin/carddisp.pl?gene=RPGR
GTF2H5	General Transcription Factor IIH Subunit 5	Protein Coding	41	GC06P158168	9.2	https://www.genecards.org/cgi-bin/carddisp.pl?gene=GTF2H5
ALMS1	ALMS1 Centrosome And Basal Body Associated Protein	Protein Coding	41	GC02P073385	9.2	https://www.genecards.org/cgi-bin/carddisp.pl?gene=ALMS1
TRAIP	TRAF Interacting Protein	Protein Coding	41	GC03M049906	9.2	https://www.genecards.org/cgi-bin/carddisp.pl?gene=TRAIP
CCDC151	Coiled-Coil Domain Containing 151	Protein Coding	39	GC19M011420	9.2	https://www.genecards.org/cgi-bin/carddisp.pl?gene=CCDC151
CARMIL2	Capping Protein Regulator And Myosin 1 Linker 2	Protein Coding	31	GC16P067644	9.2	https://www.genecards.org/cgi-bin/carddisp.pl?gene=CARMIL2
CCR5	C-C Motif Chemokine Receptor 5 (Gene/Pseudogene)	Protein Coding	48	GC03P046384	9.17	https://www.genecards.org/cgi-bin/carddisp.pl?gene=CCR5
GP1BA	Glycoprotein Ib Platelet Subunit Alpha	Protein Coding	47	GC17P004932	9.16	https://www.genecards.org/cgi-bin/carddisp.pl?gene=GP1BA
IL25	Interleukin 25	Protein Coding	40	GC14P025011	9.11	https://www.genecards.org/cgi-bin/carddisp.pl?gene=IL25
HMGB1	High Mobility Group Box 1	Protein Coding	45	GC13M030456	9.09	https://www.genecards.org/cgi-bin/carddisp.pl?gene=HMGB1
MUC5B	Mucin 5B, Oligomeric Mucus/Gel-Forming	Protein Coding	42	GC11P001244	8.96	https://www.genecards.org/cgi-bin/carddisp.pl?gene=MUC5B
TNFSF4	TNF Superfamily Member 4	Protein Coding	42	GC01M173183	8.94	https://www.genecards.org/cgi-bin/carddisp.pl?gene=TNFSF4
TGFB2	Transforming Growth Factor Beta 2	Protein Coding	51	GC01P218345	8.87	https://www.genecards.org/cgi-bin/carddisp.pl?gene=TGFB2
SOCS3	Suppressor Of Cytokine Signaling 3	Protein Coding	45	GC17M078356	8.78	https://www.genecards.org/cgi-bin/carddisp.pl?gene=SOCS3
HLA-B	Major Histocompatibility Complex, Class I, B	Protein Coding	46	GC06M031289	8.68	https://www.genecards.org/cgi-bin/carddisp.pl?gene=HLA-B
IL15	Interleukin 15	Protein Coding	42	GC04P141636	8.6	https://www.genecards.org/cgi-bin/carddisp.pl?gene=IL15
TLR5	Toll Like Receptor 5	Protein Coding	49	GC01M223109	8.59	https://www.genecards.org/cgi-bin/carddisp.pl?gene=TLR5
SOD1	Superoxide Dismutase 1	Protein Coding	54	GC21P031659	8.54	https://www.genecards.org/cgi-bin/carddisp.pl?gene=SOD1
TGFBR1	Transforming Growth Factor Beta Receptor 1	Protein Coding	54	GC09P099104	8.45	https://www.genecards.org/cgi-bin/carddisp.pl?gene=TGFBR1
ATOD5	Dermatitis, Atopic, 5	Genetic Locus	3	GC13U900216	8.44	https://www.genecards.org/cgi-bin/carddisp.pl?gene=ATOD5
ATOD6	Dermatitis, Atopic, 6	Genetic Locus	3	GC05U990174	8.44	https://www.genecards.org/cgi-bin/carddisp.pl?gene=ATOD6
ATOD1	Dermatitis, Atopic	Genetic Locus	3	GC03U902187	8.37	https://www.genecards.org/cgi-bin/carddisp.pl?gene=ATOD1
GLI2	GLI Family Zinc Finger 2	Protein Coding	49	GC02P120735	8.35	https://www.genecards.org/cgi-bin/carddisp.pl?gene=GLI2
GAS1	Growth Arrest Specific 1	Protein Coding	42	GC09M086944	8.35	https://www.genecards.org/cgi-bin/carddisp.pl?gene=GAS1
JMJD1C	Jumonji Domain Containing 1C	Protein Coding	41	GC10M063167	8.35	https://www.genecards.org/cgi-bin/carddisp.pl?gene=JMJD1C
ARMC4	Armadillo Repeat Containing 4	Protein Coding	40	GC10M027775	8.35	https://www.genecards.org/cgi-bin/carddisp.pl?gene=ARMC4
SPAG1	Sperm Associated Antigen 1	Protein Coding	39	GC08P100157	8.35	https://www.genecards.org/cgi-bin/carddisp.pl?gene=SPAG1
CCDC103	Coiled-Coil Domain Containing 103	Protein Coding	37	GC17P044900	8.35	https://www.genecards.org/cgi-bin/carddisp.pl?gene=CCDC103
NFKB2	Nuclear Factor Kappa B Subunit 2	Protein Coding	54	GC10P102394	8.34	https://www.genecards.org/cgi-bin/carddisp.pl?gene=NFKB2
DNAH8	Dynein Axonemal Heavy Chain 8	Protein Coding	38	GC06P046078	8.29	https://www.genecards.org/cgi-bin/carddisp.pl?gene=DNAH8
LIG4	DNA Ligase 4	Protein Coding	50	GC13M108207	8.29	https://www.genecards.org/cgi-bin/carddisp.pl?gene=LIG4
DNAH5	Dynein Axonemal Heavy Chain 5	Protein Coding	41	GC05M013745	8.29	https://www.genecards.org/cgi-bin/carddisp.pl?gene=DNAH5
ATOD7	Dermatitis, Atopic, Susceptibility To, 7	Genetic Locus	2	GC11U901436	8.2	https://www.genecards.org/cgi-bin/carddisp.pl?gene=ATOD7
ATOD8	Dermatitis, Atopic, 8	Genetic Locus	2	GC04U902095	8.2	https://www.genecards.org/cgi-bin/carddisp.pl?gene=ATOD8
ATOD9	Dermatitis, Atopic, 9	Genetic Locus	2	GC03U902459	8.2	https://www.genecards.org/cgi-bin/carddisp.pl?gene=ATOD9
CAMP	Cathelicidin Antimicrobial Peptide	Protein Coding	43	GC03P048250	8.2	https://www.genecards.org/cgi-bin/carddisp.pl?gene=CAMP
MIR22	MicroRNA 22	RNA Gene	20	GC17M001713	8.15	https://www.genecards.org/cgi-bin/carddisp.pl?gene=MIR22
CRLF2	Cytokine Receptor Like Factor 2	Protein Coding	40	GC0XM001190	7.92	https://www.genecards.org/cgi-bin/carddisp.pl?gene=CRLF2
MTOR	Mechanistic Target Of Rapamycin Kinase	Protein Coding	54	GC01M011106	7.85	https://www.genecards.org/cgi-bin/carddisp.pl?gene=MTOR
PEPD	Peptidase D	Protein Coding	47	GC19M033386	7.85	https://www.genecards.org/cgi-bin/carddisp.pl?gene=PEPD
TNFRSF8	TNF Receptor Superfamily Member 8	Protein Coding	44	GC01P012063	7.82	https://www.genecards.org/cgi-bin/carddisp.pl?gene=TNFRSF8
ENPP3	Ectonucleotide Pyrophosphatase/Phosphodiesterase 3	Protein Coding	44	GC06P131617	7.72	https://www.genecards.org/cgi-bin/carddisp.pl?gene=ENPP3
NPS	Neuropeptide S	Protein Coding	34	GC10P127549	7.71	https://www.genecards.org/cgi-bin/carddisp.pl?gene=NPS
PTCH1	Patched 1	Protein Coding	51	GC09M095442	7.68	https://www.genecards.org/cgi-bin/carddisp.pl?gene=PTCH1
IDS	Iduronate 2-Sulfatase	Protein Coding	50	GC0XM149476	7.68	https://www.genecards.org/cgi-bin/carddisp.pl?gene=IDS
ERCC2	ERCC Excision Repair 2, TFIIH Core Complex Helicase Subunit	Protein Coding	48	GC19M045349	7.68	https://www.genecards.org/cgi-bin/carddisp.pl?gene=ERCC2
TALDO1	Transaldolase 1	Protein Coding	47	GC11P000749	7.68	https://www.genecards.org/cgi-bin/carddisp.pl?gene=TALDO1
GP9	Glycoprotein IX Platelet	Protein Coding	47	GC03P130388	7.68	https://www.genecards.org/cgi-bin/carddisp.pl?gene=GP9
DLL1	Delta Like Canonical Notch Ligand 1	Protein Coding	46	GC06M170282	7.68	https://www.genecards.org/cgi-bin/carddisp.pl?gene=DLL1
CDON	Cell Adhesion Associated, Oncogene Regulated	Protein Coding	46	GC11M125955	7.68	https://www.genecards.org/cgi-bin/carddisp.pl?gene=CDON
SCN4A	Sodium Voltage-Gated Channel Alpha Subunit 4	Protein Coding	45	GC17M063938	7.68	https://www.genecards.org/cgi-bin/carddisp.pl?gene=SCN4A
SEC24C	SEC24 Homolog C, COPII Coat Complex Component	Protein Coding	45	GC10P073744	7.68	https://www.genecards.org/cgi-bin/carddisp.pl?gene=SEC24C
SDHD	Succinate Dehydrogenase Complex Subunit D	Protein Coding	45	GC11P112087	7.68	https://www.genecards.org/cgi-bin/carddisp.pl?gene=SDHD
TBX1	T-Box Transcription Factor 1	Protein Coding	44	GC22P019747	7.68	https://www.genecards.org/cgi-bin/carddisp.pl?gene=TBX1
SUFU	SUFU Negative Regulator Of Hedgehog Signaling	Protein Coding	44	GC10P102503	7.68	https://www.genecards.org/cgi-bin/carddisp.pl?gene=SUFU
STK36	Serine/Threonine Kinase 36	Protein Coding	44	GC02P218672	7.68	https://www.genecards.org/cgi-bin/carddisp.pl?gene=STK36
HIRA	Histone Cell Cycle Regulator	Protein Coding	44	GC22M019318	7.68	https://www.genecards.org/cgi-bin/carddisp.pl?gene=HIRA
RREB1	Ras Responsive Element Binding Protein 1	Protein Coding	44	GC06P007107	7.68	https://www.genecards.org/cgi-bin/carddisp.pl?gene=RREB1
PGM3	Phosphoglucomutase 3	Protein Coding	44	GC06M083161	7.68	https://www.genecards.org/cgi-bin/carddisp.pl?gene=PGM3
NSUN2	NOP2/Sun RNA Methyltransferase 2	Protein Coding	43	GC05M006599	7.68	https://www.genecards.org/cgi-bin/carddisp.pl?gene=NSUN2
TDGF1	Teratocarcinoma-Derived Growth Factor 1	Protein Coding	43	GC03P046576	7.68	https://www.genecards.org/cgi-bin/carddisp.pl?gene=TDGF1
SIK3	SIK Family Kinase 3	Protein Coding	43	GC11M116843	7.68	https://www.genecards.org/cgi-bin/carddisp.pl?gene=SIK3
DNAL1	Dynein Axonemal Light Chain 1	Protein Coding	43	GC14P073644	7.68	https://www.genecards.org/cgi-bin/carddisp.pl?gene=DNAL1
DNAI1	Dynein Axonemal Intermediate Chain 1	Protein Coding	43	GC09P034457	7.68	https://www.genecards.org/cgi-bin/carddisp.pl?gene=DNAI1
OFD1	OFD1 Centriole And Centriolar Satellite Protein	Protein Coding	43	GC0XP013715	7.68	https://www.genecards.org/cgi-bin/carddisp.pl?gene=OFD1
FOXH1	Forkhead Box H1	Protein Coding	43	GC08M144473	7.68	https://www.genecards.org/cgi-bin/carddisp.pl?gene=FOXH1
CCNO	Cyclin O	Protein Coding	43	GC05M055231	7.68	https://www.genecards.org/cgi-bin/carddisp.pl?gene=CCNO
ZIC2	Zic Family Member 2	Protein Coding	43	GC13P099981	7.68	https://www.genecards.org/cgi-bin/carddisp.pl?gene=ZIC2
SIX3	SIX Homeobox 3	Protein Coding	42	GC02P044941	7.68	https://www.genecards.org/cgi-bin/carddisp.pl?gene=SIX3
COX4I2	Cytochrome C Oxidase Subunit 4I2	Protein Coding	42	GC20P031637	7.68	https://www.genecards.org/cgi-bin/carddisp.pl?gene=COX4I2
DNAH11	Dynein Axonemal Heavy Chain 11	Protein Coding	42	GC07P021543	7.68	https://www.genecards.org/cgi-bin/carddisp.pl?gene=DNAH11
LRBA	LPS Responsive Beige-Like Anchor Protein	Protein Coding	42	GC04M150264	7.68	https://www.genecards.org/cgi-bin/carddisp.pl?gene=LRBA
NME8	NME/NM23 Family Member 8	Protein Coding	41	GC07P037889	7.68	https://www.genecards.org/cgi-bin/carddisp.pl?gene=NME8
DNAI2	Dynein Axonemal Intermediate Chain 2	Protein Coding	40	GC17P074274	7.68	https://www.genecards.org/cgi-bin/carddisp.pl?gene=DNAI2
RSPH1	Radial Spoke Head Component 1	Protein Coding	40	GC21M042472	7.68	https://www.genecards.org/cgi-bin/carddisp.pl?gene=RSPH1
GAS8	Growth Arrest Specific 8	Protein Coding	40	GC16P090019	7.68	https://www.genecards.org/cgi-bin/carddisp.pl?gene=GAS8
ZMYND10	Zinc Finger MYND-Type Containing 10	Protein Coding	40	GC03M050372	7.68	https://www.genecards.org/cgi-bin/carddisp.pl?gene=ZMYND10
HYDIN	HYDIN Axonemal Central Pair Apparatus Protein	Protein Coding	39	GC16M070806	7.68	https://www.genecards.org/cgi-bin/carddisp.pl?gene=HYDIN
DISP1	Dispatched RND Transporter Family Member 1	Protein Coding	39	GC01P222814	7.68	https://www.genecards.org/cgi-bin/carddisp.pl?gene=DISP1
RSPH4A	Radial Spoke Head Component 4A	Protein Coding	39	GC06P116616	7.68	https://www.genecards.org/cgi-bin/carddisp.pl?gene=RSPH4A
RSPH9	Radial Spoke Head Component 9	Protein Coding	39	GC06P046125	7.68	https://www.genecards.org/cgi-bin/carddisp.pl?gene=RSPH9
ARVCF	ARVCF Delta Catenin Family Member	Protein Coding	39	GC22M019966	7.68	https://www.genecards.org/cgi-bin/carddisp.pl?gene=ARVCF
DNAAF2	Dynein Axonemal Assembly Factor 2	Protein Coding	38	GC14M049625	7.68	https://www.genecards.org/cgi-bin/carddisp.pl?gene=DNAAF2
DNAH1	Dynein Axonemal Heavy Chain 1	Protein Coding	38	GC03P052350	7.68	https://www.genecards.org/cgi-bin/carddisp.pl?gene=DNAH1
CCDC28B	Coiled-Coil Domain Containing 28B	Protein Coding	38	GC01P032200	7.68	https://www.genecards.org/cgi-bin/carddisp.pl?gene=CCDC28B
CCDC40	Coiled-Coil Domain Containing 40	Protein Coding	38	GC17P080037	7.68	https://www.genecards.org/cgi-bin/carddisp.pl?gene=CCDC40
LRRC6	Leucine Rich Repeat Containing 6	Protein Coding	38	GC08M132570	7.68	https://www.genecards.org/cgi-bin/carddisp.pl?gene=LRRC6
DNAAF1	Dynein Axonemal Assembly Factor 1	Protein Coding	37	GC16P084145	7.68	https://www.genecards.org/cgi-bin/carddisp.pl?gene=DNAAF1
RSPH3	Radial Spoke Head 3	Protein Coding	37	GC06M158972	7.68	https://www.genecards.org/cgi-bin/carddisp.pl?gene=RSPH3
CCDC114	Coiled-Coil Domain Containing 114	Protein Coding	37	GC19M048296	7.68	https://www.genecards.org/cgi-bin/carddisp.pl?gene=CCDC114
CCDC65	Coiled-Coil Domain Containing 65	Protein Coding	36	GC12P048904	7.68	https://www.genecards.org/cgi-bin/carddisp.pl?gene=CCDC65
DNAAF3	Dynein Axonemal Assembly Factor 3	Protein Coding	36	GC19M055158	7.68	https://www.genecards.org/cgi-bin/carddisp.pl?gene=DNAAF3
DNAAF5	Dynein Axonemal Assembly Factor 5	Protein Coding	36	GC07P000726	7.68	https://www.genecards.org/cgi-bin/carddisp.pl?gene=DNAAF5
DNAJB13	DnaJ Heat Shock Protein Family (Hsp40) Member B13	Protein Coding	36	GC11P073950	7.68	https://www.genecards.org/cgi-bin/carddisp.pl?gene=DNAJB13
CCDC39	Coiled-Coil Domain Containing 39	Protein Coding	36	GC03M180602	7.68	https://www.genecards.org/cgi-bin/carddisp.pl?gene=CCDC39
LRRC56	Leucine Rich Repeat Containing 56	Protein Coding	36	GC11P000520	7.68	https://www.genecards.org/cgi-bin/carddisp.pl?gene=LRRC56
UFD1	Ubiquitin Recognition Factor In ER Associated Degradation 1	Protein Coding	36	GC22M019450	7.68	https://www.genecards.org/cgi-bin/carddisp.pl?gene=UFD1
GAS2L2	Growth Arrest Specific 2 Like 2	Protein Coding	35	GC17M035744	7.68	https://www.genecards.org/cgi-bin/carddisp.pl?gene=GAS2L2
TTC25	Tetratricopeptide Repeat Domain 25	Protein Coding	35	GC17P041930	7.68	https://www.genecards.org/cgi-bin/carddisp.pl?gene=TTC25
DRC1	Dynein Regulatory Complex Subunit 1	Protein Coding	33	GC02P026401	7.68	https://www.genecards.org/cgi-bin/carddisp.pl?gene=DRC1
DNAAF4	Dynein Axonemal Assembly Factor 4	Protein Coding	32	GC15M059762	7.68	https://www.genecards.org/cgi-bin/carddisp.pl?gene=DNAAF4
CFAP298	Cilia And Flagella Associated Protein 298	Protein Coding	32	GC21M032593	7.68	https://www.genecards.org/cgi-bin/carddisp.pl?gene=CFAP298
MCIDAS	Multiciliate Differentiation And DNA Synthesis Associated Cell Cycle Protein	Protein Coding	29	GC05M055219	7.68	https://www.genecards.org/cgi-bin/carddisp.pl?gene=MCIDAS
CFAP300	Cilia And Flagella Associated Protein 300	Protein Coding	27	GC11P102048	7.68	https://www.genecards.org/cgi-bin/carddisp.pl?gene=CFAP300
DNAAF6	Dynein Axonemal Assembly Factor 6	Protein Coding	23	GC0XP107207	7.68	https://www.genecards.org/cgi-bin/carddisp.pl?gene=DNAAF6
IL12RB1	Interleukin 12 Receptor Subunit Beta 1	Protein Coding	46	GC19M018030	7.64	https://www.genecards.org/cgi-bin/carddisp.pl?gene=IL12RB1
CCL18	C-C Motif Chemokine Ligand 18	Protein Coding	38	GC17P036064	7.63	https://www.genecards.org/cgi-bin/carddisp.pl?gene=CCL18
EGF	Epidermal Growth Factor	Protein Coding	52	GC04P109912	7.52	https://www.genecards.org/cgi-bin/carddisp.pl?gene=EGF
MBP	Myelin Basic Protein	Protein Coding	45	GC18M076978	7.48	https://www.genecards.org/cgi-bin/carddisp.pl?gene=MBP
TGFBR2	Transforming Growth Factor Beta Receptor 2	Protein Coding	54	GC03P030623	7.46	https://www.genecards.org/cgi-bin/carddisp.pl?gene=TGFBR2
LBR	Lamin B Receptor	Protein Coding	49	GC01M225401	7.39	https://www.genecards.org/cgi-bin/carddisp.pl?gene=LBR
S100A8	S100 Calcium Binding Protein A8	Protein Coding	44	GC01M153391	7.33	https://www.genecards.org/cgi-bin/carddisp.pl?gene=S100A8
SFTPA1	Surfactant Protein A1	Protein Coding	43	GC10P083656	7.32	https://www.genecards.org/cgi-bin/carddisp.pl?gene=SFTPA1
MIR21	MicroRNA 21	RNA Gene	24	GC17P059841	7.31	https://www.genecards.org/cgi-bin/carddisp.pl?gene=MIR21
TLR8	Toll Like Receptor 8	Protein Coding	49	GC0XP012924	7.28	https://www.genecards.org/cgi-bin/carddisp.pl?gene=TLR8
LYN	LYN Proto-Oncogene, Src Family Tyrosine Kinase	Protein Coding	51	GC08P055879	7.26	https://www.genecards.org/cgi-bin/carddisp.pl?gene=LYN
CX3CL1	C-X3-C Motif Chemokine Ligand 1	Protein Coding	44	GC16P057372	7.26	https://www.genecards.org/cgi-bin/carddisp.pl?gene=CX3CL1
CCL20	C-C Motif Chemokine Ligand 20	Protein Coding	45	GC02P227813	7.22	https://www.genecards.org/cgi-bin/carddisp.pl?gene=CCL20
SERPINE1	Serpin Family E Member 1	Protein Coding	52	GC07P101127	7.2	https://www.genecards.org/cgi-bin/carddisp.pl?gene=SERPINE1
IL21R	Interleukin 21 Receptor	Protein Coding	43	GC16P027413	7.19	https://www.genecards.org/cgi-bin/carddisp.pl?gene=IL21R
FCGR3A	Fc Fragment Of IgG Receptor IIIa	Protein Coding	46	GC01M161541	7.14	https://www.genecards.org/cgi-bin/carddisp.pl?gene=FCGR3A
PDCD1	Programmed Cell Death 1	Protein Coding	49	GC02M241849	7.07	https://www.genecards.org/cgi-bin/carddisp.pl?gene=PDCD1
DPP4	Dipeptidyl Peptidase 4	Protein Coding	51	GC02M161992	6.97	https://www.genecards.org/cgi-bin/carddisp.pl?gene=DPP4
CSN1S1	Casein Alpha S1	Protein Coding	34	GC04P069932	6.96	https://www.genecards.org/cgi-bin/carddisp.pl?gene=CSN1S1
CLEC7A	C-Type Lectin Domain Containing 7A	Protein Coding	45	GC12M013368	6.88	https://www.genecards.org/cgi-bin/carddisp.pl?gene=CLEC7A
CD8A	CD8a Molecule	Protein Coding	48	GC02M086784	6.88	https://www.genecards.org/cgi-bin/carddisp.pl?gene=CD8A
IFNA1	Interferon Alpha 1	Protein Coding	40	GC09P021478	6.88	https://www.genecards.org/cgi-bin/carddisp.pl?gene=IFNA1
TNFRSF18	TNF Receptor Superfamily Member 18	Protein Coding	44	GC01M001203	6.85	https://www.genecards.org/cgi-bin/carddisp.pl?gene=TNFRSF18
HMOX1	Heme Oxygenase 1	Protein Coding	54	GC22P035380	6.8	https://www.genecards.org/cgi-bin/carddisp.pl?gene=HMOX1
IFNB1	Interferon Beta 1	Protein Coding	43	GC09M021077	6.79	https://www.genecards.org/cgi-bin/carddisp.pl?gene=IFNB1
NEU1	Neuraminidase 1	Protein Coding	45	GC06M031857	6.77	https://www.genecards.org/cgi-bin/carddisp.pl?gene=NEU1
KRT14	Keratin 14	Protein Coding	49	GC17M041582	6.74	https://www.genecards.org/cgi-bin/carddisp.pl?gene=KRT14
THBD	Thrombomodulin	Protein Coding	45	GC20M023026	6.72	https://www.genecards.org/cgi-bin/carddisp.pl?gene=THBD
PRTN3	Proteinase 3	Protein Coding	46	GC19P000840	6.71	https://www.genecards.org/cgi-bin/carddisp.pl?gene=PRTN3
CD63	CD63 Molecule	Protein Coding	43	GC12M055725	6.69	https://www.genecards.org/cgi-bin/carddisp.pl?gene=CD63
CREBBP	CREB Binding Protein	Protein Coding	54	GC16M003726	6.67	https://www.genecards.org/cgi-bin/carddisp.pl?gene=CREBBP
LGALS3	Galectin 3	Protein Coding	46	GC14P055124	6.67	https://www.genecards.org/cgi-bin/carddisp.pl?gene=LGALS3
MIF	Macrophage Migration Inhibitory Factor	Protein Coding	51	GC22P023894	6.66	https://www.genecards.org/cgi-bin/carddisp.pl?gene=MIF
ITGAX	Integrin Subunit Alpha X	Protein Coding	45	GC16P031432	6.61	https://www.genecards.org/cgi-bin/carddisp.pl?gene=ITGAX
MMP3	Matrix Metallopeptidase 3	Protein Coding	52	GC11M102835	6.6	https://www.genecards.org/cgi-bin/carddisp.pl?gene=MMP3
FOXJ1	Forkhead Box J1	Protein Coding	37	GC17M076136	6.59	https://www.genecards.org/cgi-bin/carddisp.pl?gene=FOXJ1
LRP1	LDL Receptor Related Protein 1	Protein Coding	48	GC12P057128	6.56	https://www.genecards.org/cgi-bin/carddisp.pl?gene=LRP1
MIR142	MicroRNA 142	RNA Gene	20	GC17M058331	6.47	https://www.genecards.org/cgi-bin/carddisp.pl?gene=MIR142
MAPK1	Mitogen-Activated Protein Kinase 1	Protein Coding	52	GC22M021754	6.47	https://www.genecards.org/cgi-bin/carddisp.pl?gene=MAPK1
KIF3A	Kinesin Family Member 3A	Protein Coding	42	GC05M132689	6.47	https://www.genecards.org/cgi-bin/carddisp.pl?gene=KIF3A
NOS3	Nitric Oxide Synthase 3	Protein Coding	52	GC07P150990	6.42	https://www.genecards.org/cgi-bin/carddisp.pl?gene=NOS3
IVL	Involucrin	Protein Coding	39	GC01P152881	6.41	https://www.genecards.org/cgi-bin/carddisp.pl?gene=IVL
FBN1	Fibrillin 1	Protein Coding	47	GC15M048408	6.35	https://www.genecards.org/cgi-bin/carddisp.pl?gene=FBN1
IFITM3	Interferon Induced Transmembrane Protein 3	Protein Coding	43	GC11M000319	6.35	https://www.genecards.org/cgi-bin/carddisp.pl?gene=IFITM3
CLEC1A	C-Type Lectin Domain Family 1 Member A	Protein Coding	40	GC12M013367	6.35	https://www.genecards.org/cgi-bin/carddisp.pl?gene=CLEC1A
NTF3	Neurotrophin 3	Protein Coding	45	GC12P005432	6.34	https://www.genecards.org/cgi-bin/carddisp.pl?gene=NTF3
IL17D	Interleukin 17D	Protein Coding	39	GC13P020702	6.3	https://www.genecards.org/cgi-bin/carddisp.pl?gene=IL17D
IDO1	Indoleamine 2,3-Dioxygenase 1	Protein Coding	47	GC08P039891	6.29	https://www.genecards.org/cgi-bin/carddisp.pl?gene=IDO1
HRH4	Histamine Receptor H4	Protein Coding	44	GC18P024460	6.24	https://www.genecards.org/cgi-bin/carddisp.pl?gene=HRH4
MYD88	MYD88 Innate Immune Signal Transduction Adaptor	Protein Coding	51	GC03P038179	6.23	https://www.genecards.org/cgi-bin/carddisp.pl?gene=MYD88
ELN	Elastin	Protein Coding	45	GC07P074027	6.22	https://www.genecards.org/cgi-bin/carddisp.pl?gene=ELN
CHRM2	Cholinergic Receptor Muscarinic 2	Protein Coding	48	GC07P136868	6.21	https://www.genecards.org/cgi-bin/carddisp.pl?gene=CHRM2
NAT2	N-Acetyltransferase 2	Protein Coding	44	GC08P018391	6.2	https://www.genecards.org/cgi-bin/carddisp.pl?gene=NAT2
LORICRIN	Loricrin Cornified Envelope Precursor Protein	Protein Coding	28	GC01P153262	6.17	https://www.genecards.org/cgi-bin/carddisp.pl?gene=LORICRIN
FLG-AS1	FLG Antisense RNA 1	RNA Gene	16	GC01P152168	6.13	https://www.genecards.org/cgi-bin/carddisp.pl?gene=FLG-AS1
CCL27	C-C Motif Chemokine Ligand 27	Protein Coding	39	GC09M034662	6.12	https://www.genecards.org/cgi-bin/carddisp.pl?gene=CCL27
FMR1	FMRP Translational Regulator 1	Protein Coding	46	GC0XP147912	6.11	https://www.genecards.org/cgi-bin/carddisp.pl?gene=FMR1
IL6ST	Interleukin 6 Signal Transducer	Protein Coding	47	GC05M055935	6.1	https://www.genecards.org/cgi-bin/carddisp.pl?gene=IL6ST
H2AC18	H2A Clustered Histone 18	Protein Coding	27	GC01M149914	6.08	https://www.genecards.org/cgi-bin/carddisp.pl?gene=H2AC18
S100A9	S100 Calcium Binding Protein A9	Protein Coding	44	GC01P153357	6	https://www.genecards.org/cgi-bin/carddisp.pl?gene=S100A9
PIK3C2A	Phosphatidylinositol-4-Phosphate 3-Kinase Catalytic Subunit Type 2 Alpha	Protein Coding	47	GC11M017165	5.97	https://www.genecards.org/cgi-bin/carddisp.pl?gene=PIK3C2A
SFTPA2	Surfactant Protein A2	Protein Coding	41	GC10M079563	5.97	https://www.genecards.org/cgi-bin/carddisp.pl?gene=SFTPA2
NGFR	Nerve Growth Factor Receptor	Protein Coding	47	GC17P049495	5.95	https://www.genecards.org/cgi-bin/carddisp.pl?gene=NGFR
PAFAH1B1	Platelet Activating Factor Acetylhydrolase 1b Regulatory Subunit 1	Protein Coding	47	GC17P002593	5.95	https://www.genecards.org/cgi-bin/carddisp.pl?gene=PAFAH1B1
TNXB	Tenascin XB	Protein Coding	45	GC06M032383	5.9	https://www.genecards.org/cgi-bin/carddisp.pl?gene=TNXB
IFNA2	Interferon Alpha 2	Protein Coding	42	GC09M021374	5.89	https://www.genecards.org/cgi-bin/carddisp.pl?gene=IFNA2
SLPI	Secretory Leukocyte Peptidase Inhibitor	Protein Coding	41	GC20M045252	5.87	https://www.genecards.org/cgi-bin/carddisp.pl?gene=SLPI
HTR2A	5-Hydroxytryptamine Receptor 2A	Protein Coding	49	GC13M046831	5.86	https://www.genecards.org/cgi-bin/carddisp.pl?gene=HTR2A
PI3	Peptidase Inhibitor 3	Protein Coding	41	GC20P045174	5.83	https://www.genecards.org/cgi-bin/carddisp.pl?gene=PI3
CTNNA3	Catenin Alpha 3	Protein Coding	40	GC10M065912	5.81	https://www.genecards.org/cgi-bin/carddisp.pl?gene=CTNNA3
EPHX1	Epoxide Hydrolase 1	Protein Coding	48	GC01P225810	5.8	https://www.genecards.org/cgi-bin/carddisp.pl?gene=EPHX1
PTPRC	Protein Tyrosine Phosphatase Receptor Type C	Protein Coding	52	GC01P198607	5.67	https://www.genecards.org/cgi-bin/carddisp.pl?gene=PTPRC
KLK7	Kallikrein Related Peptidase 7	Protein Coding	41	GC19M050977	5.67	https://www.genecards.org/cgi-bin/carddisp.pl?gene=KLK7
CASP1	Caspase 1	Protein Coding	51	GC11M105025	5.66	https://www.genecards.org/cgi-bin/carddisp.pl?gene=CASP1
PTX3	Pentraxin 3	Protein Coding	43	GC03P157436	5.66	https://www.genecards.org/cgi-bin/carddisp.pl?gene=PTX3
HDC	Histidine Decarboxylase	Protein Coding	46	GC15M050241	5.65	https://www.genecards.org/cgi-bin/carddisp.pl?gene=HDC
HSP90AA1	Heat Shock Protein 90 Alpha Family Class A Member 1	Protein Coding	50	GC14M102080	5.62	https://www.genecards.org/cgi-bin/carddisp.pl?gene=HSP90AA1
ITGAE	Integrin Subunit Alpha E	Protein Coding	41	GC17M003722	5.62	https://www.genecards.org/cgi-bin/carddisp.pl?gene=ITGAE
CA2	Carbonic Anhydrase 2	Protein Coding	53	GC08P085463	5.58	https://www.genecards.org/cgi-bin/carddisp.pl?gene=CA2
MAVS	Mitochondrial Antiviral Signaling Protein	Protein Coding	42	GC20P003827	5.57	https://www.genecards.org/cgi-bin/carddisp.pl?gene=MAVS
CHUK	Component Of Inhibitor Of Nuclear Factor Kappa B Kinase Complex	Protein Coding	52	GC10M100188	5.53	https://www.genecards.org/cgi-bin/carddisp.pl?gene=CHUK
CSTA	Cystatin A	Protein Coding	45	GC03P122325	5.53	https://www.genecards.org/cgi-bin/carddisp.pl?gene=CSTA
ITGB3	Integrin Subunit Beta 3	Protein Coding	51	GC17P047254	5.52	https://www.genecards.org/cgi-bin/carddisp.pl?gene=ITGB3
IFIH1	Interferon Induced With Helicase C Domain 1	Protein Coding	49	GC02M162267	5.48	https://www.genecards.org/cgi-bin/carddisp.pl?gene=IFIH1
NTF4	Neurotrophin 4	Protein Coding	45	GC19M049061	5.48	https://www.genecards.org/cgi-bin/carddisp.pl?gene=NTF4
ANXA5	Annexin A5	Protein Coding	48	GC04M121667	5.48	https://www.genecards.org/cgi-bin/carddisp.pl?gene=ANXA5
MMP8	Matrix Metallopeptidase 8	Protein Coding	48	GC11M102617	5.46	https://www.genecards.org/cgi-bin/carddisp.pl?gene=MMP8
NTS	Neurotensin	Protein Coding	41	GC12P085876	5.4	https://www.genecards.org/cgi-bin/carddisp.pl?gene=NTS
TNFSF13B	TNF Superfamily Member 13b	Protein Coding	47	GC13P108251	5.36	https://www.genecards.org/cgi-bin/carddisp.pl?gene=TNFSF13B
FCGR1A	Fc Fragment Of IgG Receptor Ia	Protein Coding	43	GC01P149754	5.34	https://www.genecards.org/cgi-bin/carddisp.pl?gene=FCGR1A
CD209	CD209 Molecule	Protein Coding	44	GC19M007739	5.34	https://www.genecards.org/cgi-bin/carddisp.pl?gene=CD209
MIR146A	MicroRNA 146a	RNA Gene	24	GC05P160485	5.33	https://www.genecards.org/cgi-bin/carddisp.pl?gene=MIR146A
LTF	Lactotransferrin	Protein Coding	45	GC03M046435	5.32	https://www.genecards.org/cgi-bin/carddisp.pl?gene=LTF
DRD2	Dopamine Receptor D2	Protein Coding	52	GC11M113409	5.32	https://www.genecards.org/cgi-bin/carddisp.pl?gene=DRD2
RPS27A	Ribosomal Protein S27a	Protein Coding	44	GC02P055231	5.32	https://www.genecards.org/cgi-bin/carddisp.pl?gene=RPS27A
MIR221	MicroRNA 221	RNA Gene	21	GC0XM045746	5.29	https://www.genecards.org/cgi-bin/carddisp.pl?gene=MIR221
IL10RA	Interleukin 10 Receptor Subunit Alpha	Protein Coding	47	GC11P117987	5.27	https://www.genecards.org/cgi-bin/carddisp.pl?gene=IL10RA
COL1A2	Collagen Type I Alpha 2 Chain	Protein Coding	48	GC07P094394	5.26	https://www.genecards.org/cgi-bin/carddisp.pl?gene=COL1A2
GSDMA	Gasdermin A	Protein Coding	37	GC17P039962	5.25	https://www.genecards.org/cgi-bin/carddisp.pl?gene=GSDMA
IRF4	Interferon Regulatory Factor 4	Protein Coding	45	GC06P000391	5.23	https://www.genecards.org/cgi-bin/carddisp.pl?gene=IRF4
IRF3	Interferon Regulatory Factor 3	Protein Coding	48	GC19M049659	5.22	https://www.genecards.org/cgi-bin/carddisp.pl?gene=IRF3
RAD50	RAD50 Double Strand Break Repair Protein	Protein Coding	51	GC05P132556	5.22	https://www.genecards.org/cgi-bin/carddisp.pl?gene=RAD50
DEFB1	Defensin Beta 1	Protein Coding	41	GC08M006870	5.2	https://www.genecards.org/cgi-bin/carddisp.pl?gene=DEFB1
CHAT	Choline O-Acetyltransferase	Protein Coding	49	GC10P049609	5.19	https://www.genecards.org/cgi-bin/carddisp.pl?gene=CHAT
FLNC	Filamin C	Protein Coding	45	GC07P128830	5.19	https://www.genecards.org/cgi-bin/carddisp.pl?gene=FLNC
TGM3	Transglutaminase 3	Protein Coding	43	GC20P002276	5.19	https://www.genecards.org/cgi-bin/carddisp.pl?gene=TGM3
BBS10	Bardet-Biedl Syndrome 10	Protein Coding	41	GC12M076344	5.19	https://www.genecards.org/cgi-bin/carddisp.pl?gene=BBS10
WDR19	WD Repeat Domain 19	Protein Coding	39	GC04P039184	5.19	https://www.genecards.org/cgi-bin/carddisp.pl?gene=WDR19
TMEM67	Transmembrane Protein 67	Protein Coding	38	GC08P093754	5.19	https://www.genecards.org/cgi-bin/carddisp.pl?gene=TMEM67
USB1	U6 SnRNA Biogenesis Phosphodiesterase 1	Protein Coding	37	GC16P057999	5.19	https://www.genecards.org/cgi-bin/carddisp.pl?gene=USB1
GER	Gastroesophageal Reflux	Genetic Locus	4	GC13U990061	5.19	https://www.genecards.org/cgi-bin/carddisp.pl?gene=GER
DEL18Q	Chromosome 18q Deletion Syndrome	Genetic Locus	2	GC18U900453	5.19	https://www.genecards.org/cgi-bin/carddisp.pl?gene=DEL18Q
EGFR	Epidermal Growth Factor Receptor	Protein Coding	56	GC07P055019	5.15	https://www.genecards.org/cgi-bin/carddisp.pl?gene=EGFR
CYP2C19	Cytochrome P450 Family 2 Subfamily C Member 19	Protein Coding	48	GC10P094762	5.1	https://www.genecards.org/cgi-bin/carddisp.pl?gene=CYP2C19
PMCH	Pro-Melanin Concentrating Hormone	Protein Coding	36	GC12M102196	5.09	https://www.genecards.org/cgi-bin/carddisp.pl?gene=PMCH
TNFRSF1A	TNF Receptor Superfamily Member 1A	Protein Coding	51	GC12M006328	5.09	https://www.genecards.org/cgi-bin/carddisp.pl?gene=TNFRSF1A
IL12A	Interleukin 12A	Protein Coding	45	GC03P159988	5.07	https://www.genecards.org/cgi-bin/carddisp.pl?gene=IL12A
CCND1	Cyclin D1	Protein Coding	53	GC11P069641	5.03	https://www.genecards.org/cgi-bin/carddisp.pl?gene=CCND1
HLA-A	Major Histocompatibility Complex, Class I, A	Protein Coding	48	GC06P033211	5.01	https://www.genecards.org/cgi-bin/carddisp.pl?gene=HLA-A
SFTPB	Surfactant Protein B	Protein Coding	45	GC02M085657	4.99	https://www.genecards.org/cgi-bin/carddisp.pl?gene=SFTPB
NSD1	Nuclear Receptor Binding SET Domain Protein 1	Protein Coding	44	GC05P177134	4.97	https://www.genecards.org/cgi-bin/carddisp.pl?gene=NSD1
LEPQTL1	Leptin, Serum Levels Of	Genetic Locus	4	GC02U903086	4.97	https://www.genecards.org/cgi-bin/carddisp.pl?gene=LEPQTL1
STAT5B	Signal Transducer And Activator Of Transcription 5B	Protein Coding	50	GC17M042199	4.96	https://www.genecards.org/cgi-bin/carddisp.pl?gene=STAT5B
FLT1	Fms Related Receptor Tyrosine Kinase 1	Protein Coding	52	GC13M028300	4.96	https://www.genecards.org/cgi-bin/carddisp.pl?gene=FLT1
TNFRSF1B	TNF Receptor Superfamily Member 1B	Protein Coding	49	GC01P012167	4.95	https://www.genecards.org/cgi-bin/carddisp.pl?gene=TNFRSF1B
IRF7	Interferon Regulatory Factor 7	Protein Coding	48	GC11M000612	4.95	https://www.genecards.org/cgi-bin/carddisp.pl?gene=IRF7
CD36	CD36 Molecule	Protein Coding	50	GC07P080369	4.94	https://www.genecards.org/cgi-bin/carddisp.pl?gene=CD36
PSIP1	PC4 And SFRS1 Interacting Protein 1	Protein Coding	40	GC09M015456	4.91	https://www.genecards.org/cgi-bin/carddisp.pl?gene=PSIP1
MYH11	Myosin Heavy Chain 11	Protein Coding	47	GC16M015704	4.88	https://www.genecards.org/cgi-bin/carddisp.pl?gene=MYH11
ICAM3	Intercellular Adhesion Molecule 3	Protein Coding	43	GC19M010335	4.88	https://www.genecards.org/cgi-bin/carddisp.pl?gene=ICAM3
DEFB4A	Defensin Beta 4A	Protein Coding	38	GC08P007895	4.87	https://www.genecards.org/cgi-bin/carddisp.pl?gene=DEFB4A
TXN	Thioredoxin	Protein Coding	47	GC09M110243	4.87	https://www.genecards.org/cgi-bin/carddisp.pl?gene=TXN
NTRK3	Neurotrophic Receptor Tyrosine Kinase 3	Protein Coding	52	GC15M087859	4.86	https://www.genecards.org/cgi-bin/carddisp.pl?gene=NTRK3
GBA	Glucosylceramidase Beta	Protein Coding	49	GC01M155234	4.85	https://www.genecards.org/cgi-bin/carddisp.pl?gene=GBA
ATP7A	ATPase Copper Transporting Alpha	Protein Coding	47	GC0XP077924	4.85	https://www.genecards.org/cgi-bin/carddisp.pl?gene=ATP7A
PDCL	Phosducin Like	Protein Coding	40	GC09M122798	4.85	https://www.genecards.org/cgi-bin/carddisp.pl?gene=PDCL
TMEM189	Transmembrane Protein 189	Protein Coding	32	GC20M050118	4.85	https://www.genecards.org/cgi-bin/carddisp.pl?gene=TMEM189
ADRA1A	Adrenoceptor Alpha 1A	Protein Coding	48	GC08M026747	4.83	https://www.genecards.org/cgi-bin/carddisp.pl?gene=ADRA1A
BST2	Bone Marrow Stromal Cell Antigen 2	Protein Coding	41	GC19M017403	4.8	https://www.genecards.org/cgi-bin/carddisp.pl?gene=BST2
BCL2	BCL2 Apoptosis Regulator	Protein Coding	53	GC18M063123	4.8	https://www.genecards.org/cgi-bin/carddisp.pl?gene=BCL2
SLC6A11	Solute Carrier Family 6 Member 11	Protein Coding	43	GC03P010857	4.78	https://www.genecards.org/cgi-bin/carddisp.pl?gene=SLC6A11
IFNGR1	Interferon Gamma Receptor 1	Protein Coding	51	GC06M137197	4.77	https://www.genecards.org/cgi-bin/carddisp.pl?gene=IFNGR1
FN1	Fibronectin 1	Protein Coding	51	GC02M215360	4.75	https://www.genecards.org/cgi-bin/carddisp.pl?gene=FN1
PSORS1C1	Psoriasis Susceptibility 1 Candidate 1	Protein Coding	29	GC06P031114	4.71	https://www.genecards.org/cgi-bin/carddisp.pl?gene=PSORS1C1
TXK	TXK Tyrosine Kinase	Protein Coding	47	GC04M048066	4.7	https://www.genecards.org/cgi-bin/carddisp.pl?gene=TXK
DDX58	DExD/H-Box Helicase 58	Protein Coding	48	GC09M032455	4.69	https://www.genecards.org/cgi-bin/carddisp.pl?gene=DDX58
HERC5	HECT And RLD Domain Containing E3 Ubiquitin Protein Ligase 5	Protein Coding	40	GC04P088457	4.69	https://www.genecards.org/cgi-bin/carddisp.pl?gene=HERC5
CAV1	Caveolin 1	Protein Coding	50	GC07P116524	4.69	https://www.genecards.org/cgi-bin/carddisp.pl?gene=CAV1
PRL	Prolactin	Protein Coding	44	GC06M022230	4.67	https://www.genecards.org/cgi-bin/carddisp.pl?gene=PRL
S100A7	S100 Calcium Binding Protein A7	Protein Coding	41	GC01M153457	4.66	https://www.genecards.org/cgi-bin/carddisp.pl?gene=S100A7
SIGLEC5	Sialic Acid Binding Ig Like Lectin 5	Protein Coding	39	GC19M051611	4.66	https://www.genecards.org/cgi-bin/carddisp.pl?gene=SIGLEC5
GNB3	G Protein Subunit Beta 3	Protein Coding	48	GC12P006839	4.65	https://www.genecards.org/cgi-bin/carddisp.pl?gene=GNB3
MX1	MX Dynamin Like GTPase 1	Protein Coding	42	GC21P041420	4.65	https://www.genecards.org/cgi-bin/carddisp.pl?gene=MX1
OXA1L	OXA1L Mitochondrial Inner Membrane Protein	Protein Coding	40	GC14P022766	4.65	https://www.genecards.org/cgi-bin/carddisp.pl?gene=OXA1L
HRNR	Hornerin	Protein Coding	35	GC01M152184	4.65	https://www.genecards.org/cgi-bin/carddisp.pl?gene=HRNR
GC	GC Vitamin D Binding Protein	Protein Coding	44	GC04M071741	4.65	https://www.genecards.org/cgi-bin/carddisp.pl?gene=GC
SFTPC	Surfactant Protein C	Protein Coding	44	GC08P022156	4.63	https://www.genecards.org/cgi-bin/carddisp.pl?gene=SFTPC
AMBP	Alpha-1-Microglobulin/Bikunin Precursor	Protein Coding	43	GC09M114060	4.63	https://www.genecards.org/cgi-bin/carddisp.pl?gene=AMBP
AFF4	AF4/FMR2 Family Member 4	Protein Coding	43	GC05M132875	4.61	https://www.genecards.org/cgi-bin/carddisp.pl?gene=AFF4
CCN2	Cellular Communication Network Factor 2	Protein Coding	40	GC06M131948	4.59	https://www.genecards.org/cgi-bin/carddisp.pl?gene=CCN2
C3	Complement C3	Protein Coding	49	GC19M006677	4.59	https://www.genecards.org/cgi-bin/carddisp.pl?gene=C3
NFKBIA	NFKB Inhibitor Alpha	Protein Coding	51	GC14M035401	4.58	https://www.genecards.org/cgi-bin/carddisp.pl?gene=NFKBIA
HLA-C	Major Histocompatibility Complex, Class I, C	Protein Coding	45	GC06M031272	4.57	https://www.genecards.org/cgi-bin/carddisp.pl?gene=HLA-C
CD274	CD274 Molecule	Protein Coding	46	GC09P005450	4.56	https://www.genecards.org/cgi-bin/carddisp.pl?gene=CD274
PTPN11	Protein Tyrosine Phosphatase Non-Receptor Type 11	Protein Coding	55	GC12P112418	4.55	https://www.genecards.org/cgi-bin/carddisp.pl?gene=PTPN11
CLC	Charcot-Leyden Crystal Galectin	Protein Coding	41	GC19M041448	4.54	https://www.genecards.org/cgi-bin/carddisp.pl?gene=CLC
SERPINB1	Serpin Family B Member 1	Protein Coding	41	GC06M002833	4.51	https://www.genecards.org/cgi-bin/carddisp.pl?gene=SERPINB1
MICA	MHC Class I Polypeptide-Related Sequence A	Protein Coding	40	GC06P031399	4.5	https://www.genecards.org/cgi-bin/carddisp.pl?gene=MICA
CD19	CD19 Molecule	Protein Coding	50	GC16P028943	4.49	https://www.genecards.org/cgi-bin/carddisp.pl?gene=CD19
TGM1	Transglutaminase 1	Protein Coding	46	GC14M024249	4.49	https://www.genecards.org/cgi-bin/carddisp.pl?gene=TGM1
TMPO	Thymopoietin	Protein Coding	45	GC12P098515	4.49	https://www.genecards.org/cgi-bin/carddisp.pl?gene=TMPO
TMEM79	Transmembrane Protein 79	Protein Coding	36	GC01P156252	4.49	https://www.genecards.org/cgi-bin/carddisp.pl?gene=TMEM79
CD83	CD83 Molecule	Protein Coding	40	GC06P014117	4.46	https://www.genecards.org/cgi-bin/carddisp.pl?gene=CD83
RORA	RAR Related Orphan Receptor A	Protein Coding	50	GC15M060488	4.42	https://www.genecards.org/cgi-bin/carddisp.pl?gene=RORA
DEFB103B	Defensin Beta 103B	Protein Coding	31	GC08M007430	4.4	https://www.genecards.org/cgi-bin/carddisp.pl?gene=DEFB103B
IFRD1	Interferon Related Developmental Regulator 1	Protein Coding	41	GC07P112422	4.39	https://www.genecards.org/cgi-bin/carddisp.pl?gene=IFRD1
LTBP1	Latent Transforming Growth Factor Beta Binding Protein 1	Protein Coding	44	GC02P032946	4.37	https://www.genecards.org/cgi-bin/carddisp.pl?gene=LTBP1
PRKCZ	Protein Kinase C Zeta	Protein Coding	50	GC01P002050	4.36	https://www.genecards.org/cgi-bin/carddisp.pl?gene=PRKCZ
HTR3A	5-Hydroxytryptamine Receptor 3A	Protein Coding	47	GC11P113974	4.36	https://www.genecards.org/cgi-bin/carddisp.pl?gene=HTR3A
CCR2	C-C Motif Chemokine Receptor 2	Protein Coding	47	GC03P046356	4.34	https://www.genecards.org/cgi-bin/carddisp.pl?gene=CCR2
BBS9	Bardet-Biedl Syndrome 9	Protein Coding	41	GC07P033112	4.33	https://www.genecards.org/cgi-bin/carddisp.pl?gene=BBS9
SPEF2	Sperm Flagellar 2	Protein Coding	35	GC05P035654	4.33	https://www.genecards.org/cgi-bin/carddisp.pl?gene=SPEF2
TP53	Tumor Protein P53	Protein Coding	55	GC17M007661	4.32	https://www.genecards.org/cgi-bin/carddisp.pl?gene=TP53
TGFB3	Transforming Growth Factor Beta 3	Protein Coding	48	GC14M075958	4.3	https://www.genecards.org/cgi-bin/carddisp.pl?gene=TGFB3
TGM2	Transglutaminase 2	Protein Coding	50	GC20M038127	4.25	https://www.genecards.org/cgi-bin/carddisp.pl?gene=TGM2
PSMD3	Proteasome 26S Subunit, Non-ATPase 3	Protein Coding	43	GC17P039980	4.25	https://www.genecards.org/cgi-bin/carddisp.pl?gene=PSMD3
ADRA2B	Adrenoceptor Alpha 2B	Protein Coding	47	GC02M096112	4.24	https://www.genecards.org/cgi-bin/carddisp.pl?gene=ADRA2B
GAST	Gastrin	Protein Coding	41	GC17P041712	4.24	https://www.genecards.org/cgi-bin/carddisp.pl?gene=GAST
MIR223	MicroRNA 223	RNA Gene	22	GC0XP066018	4.24	https://www.genecards.org/cgi-bin/carddisp.pl?gene=MIR223
NQO1	NAD(P)H Quinone Dehydrogenase 1	Protein Coding	51	GC16M069706	4.23	https://www.genecards.org/cgi-bin/carddisp.pl?gene=NQO1
NFKB1	Nuclear Factor Kappa B Subunit 1	Protein Coding	54	GC04P102501	4.21	https://www.genecards.org/cgi-bin/carddisp.pl?gene=NFKB1
NFE2L2	Nuclear Factor, Erythroid 2 Like 2	Protein Coding	49	GC02M177227	4.2	https://www.genecards.org/cgi-bin/carddisp.pl?gene=NFE2L2
DNAH9	Dynein Axonemal Heavy Chain 9	Protein Coding	40	GC17P011598	4.2	https://www.genecards.org/cgi-bin/carddisp.pl?gene=DNAH9
GZMA	Granzyme A	Protein Coding	43	GC05P055102	4.19	https://www.genecards.org/cgi-bin/carddisp.pl?gene=GZMA
MIR19A	MicroRNA 19a	RNA Gene	19	GC13P091426	4.17	https://www.genecards.org/cgi-bin/carddisp.pl?gene=MIR19A
TAP1	Transporter 1, ATP Binding Cassette Subfamily B Member	Protein Coding	48	GC06M032866	4.17	https://www.genecards.org/cgi-bin/carddisp.pl?gene=TAP1
PLAUR	Plasminogen Activator, Urokinase Receptor	Protein Coding	46	GC19M043646	4.16	https://www.genecards.org/cgi-bin/carddisp.pl?gene=PLAUR
CD27	CD27 Molecule	Protein Coding	47	GC12P006608	4.15	https://www.genecards.org/cgi-bin/carddisp.pl?gene=CD27
TGFA	Transforming Growth Factor Alpha	Protein Coding	48	GC02M070447	4.12	https://www.genecards.org/cgi-bin/carddisp.pl?gene=TGFA
APOH	Apolipoprotein H	Protein Coding	45	GC17M066212	4.12	https://www.genecards.org/cgi-bin/carddisp.pl?gene=APOH
PRKG1	Protein Kinase CGMP-Dependent 1	Protein Coding	52	GC10P050991	4.12	https://www.genecards.org/cgi-bin/carddisp.pl?gene=PRKG1
WAS	WASP Actin Nucleation Promoting Factor	Protein Coding	50	GC0XP048676	4.1	https://www.genecards.org/cgi-bin/carddisp.pl?gene=WAS
KCNJ11	Potassium Inwardly Rectifying Channel Subfamily J Member 11	Protein Coding	49	GC11M017364	4.1	https://www.genecards.org/cgi-bin/carddisp.pl?gene=KCNJ11
TPMT	Thiopurine S-Methyltransferase	Protein Coding	49	GC06M018128	4.1	https://www.genecards.org/cgi-bin/carddisp.pl?gene=TPMT
REL	REL Proto-Oncogene, NF-KB Subunit	Protein Coding	48	GC02P060881	4.1	https://www.genecards.org/cgi-bin/carddisp.pl?gene=REL
AQP3	Aquaporin 3 (Gill Blood Group)	Protein Coding	48	GC09M033431	4.1	https://www.genecards.org/cgi-bin/carddisp.pl?gene=AQP3
DSG1	Desmoglein 1	Protein Coding	45	GC18P031318	4.1	https://www.genecards.org/cgi-bin/carddisp.pl?gene=DSG1
CTSE	Cathepsin E	Protein Coding	44	GC01M206009	4.1	https://www.genecards.org/cgi-bin/carddisp.pl?gene=CTSE
DNTT	DNA Nucleotidylexotransferase	Protein Coding	43	GC10P096304	4.1	https://www.genecards.org/cgi-bin/carddisp.pl?gene=DNTT
SPN	Sialophorin	Protein Coding	41	GC16P029662	4.1	https://www.genecards.org/cgi-bin/carddisp.pl?gene=SPN
COTL1	Coactosin Like F-Actin Binding Protein 1	Protein Coding	41	GC16M084566	4.1	https://www.genecards.org/cgi-bin/carddisp.pl?gene=COTL1
CYP4F22	Cytochrome P450 Family 4 Subfamily F Member 22	Protein Coding	40	GC19P015508	4.1	https://www.genecards.org/cgi-bin/carddisp.pl?gene=CYP4F22
LALBA	Lactalbumin Alpha	Protein Coding	40	GC12M048567	4.1	https://www.genecards.org/cgi-bin/carddisp.pl?gene=LALBA
PDC	Phosducin	Protein Coding	39	GC01M186412	4.1	https://www.genecards.org/cgi-bin/carddisp.pl?gene=PDC
FIP1L1	Factor Interacting With PAPOLA And CPSF1	Protein Coding	39	GC04P053383	4.1	https://www.genecards.org/cgi-bin/carddisp.pl?gene=FIP1L1
GHITM	Growth Hormone Inducible Transmembrane Protein	Protein Coding	37	GC10P084139	4.1	https://www.genecards.org/cgi-bin/carddisp.pl?gene=GHITM
NELFCD	Negative Elongation Factor Complex Member C/D	Protein Coding	36	GC20P058981	4.1	https://www.genecards.org/cgi-bin/carddisp.pl?gene=NELFCD
CSN3	Casein Kappa	Protein Coding	36	GC04P070242	4.1	https://www.genecards.org/cgi-bin/carddisp.pl?gene=CSN3
CRHR2	Corticotropin Releasing Hormone Receptor 2	Protein Coding	43	GC07M030651	4.08	https://www.genecards.org/cgi-bin/carddisp.pl?gene=CRHR2
SLC9A1	Solute Carrier Family 9 Member A1	Protein Coding	52	GC01M027109	4.07	https://www.genecards.org/cgi-bin/carddisp.pl?gene=SLC9A1
VWF	Von Willebrand Factor	Protein Coding	50	GC12M005917	4.07	https://www.genecards.org/cgi-bin/carddisp.pl?gene=VWF
GCG	Glucagon	Protein Coding	42	GC02M162142	4.07	https://www.genecards.org/cgi-bin/carddisp.pl?gene=GCG
RANBP6	RAN Binding Protein 6	Protein Coding	37	GC09M006002	4.07	https://www.genecards.org/cgi-bin/carddisp.pl?gene=RANBP6
GPT	Glutamic--Pyruvic Transaminase	Protein Coding	42	GC08P144502	4.07	https://www.genecards.org/cgi-bin/carddisp.pl?gene=GPT
MTHFR	Methylenetetrahydrofolate Reductase	Protein Coding	48	GC01M011785	4.06	https://www.genecards.org/cgi-bin/carddisp.pl?gene=MTHFR
SIGLEC8	Sialic Acid Binding Ig Like Lectin 8	Protein Coding	39	GC19M051450	4.06	https://www.genecards.org/cgi-bin/carddisp.pl?gene=SIGLEC8
TFAP2A	Transcription Factor AP-2 Alpha	Protein Coding	48	GC06M010393	4.05	https://www.genecards.org/cgi-bin/carddisp.pl?gene=TFAP2A
PDGFB	Platelet Derived Growth Factor Subunit B	Protein Coding	51	GC22M044780	4.05	https://www.genecards.org/cgi-bin/carddisp.pl?gene=PDGFB
PTPN22	Protein Tyrosine Phosphatase Non-Receptor Type 22	Protein Coding	48	GC01M113813	4.03	https://www.genecards.org/cgi-bin/carddisp.pl?gene=PTPN22
BPI	Bactericidal Permeability Increasing Protein	Protein Coding	43	GC20P038304	4.03	https://www.genecards.org/cgi-bin/carddisp.pl?gene=BPI
F8	Coagulation Factor VIII	Protein Coding	47	GC0XM154835	4.01	https://www.genecards.org/cgi-bin/carddisp.pl?gene=F8
KPNB1	Karyopherin Subunit Beta 1	Protein Coding	44	GC17P047649	4.01	https://www.genecards.org/cgi-bin/carddisp.pl?gene=KPNB1
ACVRL1	Activin A Receptor Like Type 1	Protein Coding	51	GC12P051906	4.01	https://www.genecards.org/cgi-bin/carddisp.pl?gene=ACVRL1
AGER	Advanced Glycosylation End-Product Specific Receptor	Protein Coding	45	GC06M032180	4	https://www.genecards.org/cgi-bin/carddisp.pl?gene=AGER
ANGPT1	Angiopoietin 1	Protein Coding	47	GC08M107246	3.97	https://www.genecards.org/cgi-bin/carddisp.pl?gene=ANGPT1
TRPA1	Transient Receptor Potential Cation Channel Subfamily A Member 1	Protein Coding	45	GC08M072019	3.97	https://www.genecards.org/cgi-bin/carddisp.pl?gene=TRPA1
SLC25A46	Solute Carrier Family 25 Member 46	Protein Coding	39	GC05P110738	3.94	https://www.genecards.org/cgi-bin/carddisp.pl?gene=SLC25A46
CTRL	Chymotrypsin Like	Protein Coding	41	GC16M067927	3.93	https://www.genecards.org/cgi-bin/carddisp.pl?gene=CTRL
KRT18	Keratin 18	Protein Coding	50	GC12P052948	3.92	https://www.genecards.org/cgi-bin/carddisp.pl?gene=KRT18
ADRA2A	Adrenoceptor Alpha 2A	Protein Coding	48	GC10P111077	3.91	https://www.genecards.org/cgi-bin/carddisp.pl?gene=ADRA2A
SPP1	Secreted Phosphoprotein 1	Protein Coding	48	GC04P087975	3.91	https://www.genecards.org/cgi-bin/carddisp.pl?gene=SPP1
MMP21	Matrix Metallopeptidase 21	Protein Coding	41	GC10M125766	3.89	https://www.genecards.org/cgi-bin/carddisp.pl?gene=MMP21
CD1D	CD1d Molecule	Protein Coding	44	GC01P158178	3.89	https://www.genecards.org/cgi-bin/carddisp.pl?gene=CD1D
SOCS2	Suppressor Of Cytokine Signaling 2	Protein Coding	45	GC12P093569	3.89	https://www.genecards.org/cgi-bin/carddisp.pl?gene=SOCS2
TERT	Telomerase Reverse Transcriptase	Protein Coding	53	GC05M001253	3.88	https://www.genecards.org/cgi-bin/carddisp.pl?gene=TERT
TMEM132D	Transmembrane Protein 132D	Protein Coding	37	GC12M129071	3.88	https://www.genecards.org/cgi-bin/carddisp.pl?gene=TMEM132D
IKZF3	IKAROS Family Zinc Finger 3	Protein Coding	43	GC17M039759	3.87	https://www.genecards.org/cgi-bin/carddisp.pl?gene=IKZF3
SMAD2	SMAD Family Member 2	Protein Coding	48	GC18M047809	3.87	https://www.genecards.org/cgi-bin/carddisp.pl?gene=SMAD2
CLCN3	Chloride Voltage-Gated Channel 3	Protein Coding	42	GC04P169612	3.86	https://www.genecards.org/cgi-bin/carddisp.pl?gene=CLCN3
SULT1A3	Sulfotransferase Family 1A Member 3	Protein Coding	39	GC16P030199	3.84	https://www.genecards.org/cgi-bin/carddisp.pl?gene=SULT1A3
TRAF3	TNF Receptor Associated Factor 3	Protein Coding	48	GC14P104312	3.84	https://www.genecards.org/cgi-bin/carddisp.pl?gene=TRAF3
VDAC1	Voltage Dependent Anion Channel 1	Protein Coding	47	GC05M133975	3.84	https://www.genecards.org/cgi-bin/carddisp.pl?gene=VDAC1
TBCK	TBC1 Domain Containing Kinase	Protein Coding	41	GC04M106041	3.84	https://www.genecards.org/cgi-bin/carddisp.pl?gene=TBCK
ESS2	Ess-2 Splicing Factor Homolog	Protein Coding	28	GC22M019130	3.84	https://www.genecards.org/cgi-bin/carddisp.pl?gene=ESS2
GSTA1	Glutathione S-Transferase Alpha 1	Protein Coding	43	GC06M052791	3.81	https://www.genecards.org/cgi-bin/carddisp.pl?gene=GSTA1
WDR36	WD Repeat Domain 36	Protein Coding	40	GC05P111091	3.79	https://www.genecards.org/cgi-bin/carddisp.pl?gene=WDR36
ZPBP2	Zona Pellucida Binding Protein 2	Protein Coding	36	GC17P039869	3.77	https://www.genecards.org/cgi-bin/carddisp.pl?gene=ZPBP2
TBXT	T-Box Transcription Factor T	Protein Coding	33	GC06M166158	3.77	https://www.genecards.org/cgi-bin/carddisp.pl?gene=TBXT
CYBB	Cytochrome B-245 Beta Chain	Protein Coding	48	GC0XP037780	3.76	https://www.genecards.org/cgi-bin/carddisp.pl?gene=CYBB
NACA	Nascent Polypeptide Associated Complex Subunit Alpha	Protein Coding	39	GC12M056712	3.73	https://www.genecards.org/cgi-bin/carddisp.pl?gene=NACA
ATG5	Autophagy Related 5	Protein Coding	45	GC06M106045	3.71	https://www.genecards.org/cgi-bin/carddisp.pl?gene=ATG5
KRT1	Keratin 1	Protein Coding	45	GC12M052674	3.71	https://www.genecards.org/cgi-bin/carddisp.pl?gene=KRT1
ICOS	Inducible T Cell Costimulator	Protein Coding	44	GC02P203937	3.69	https://www.genecards.org/cgi-bin/carddisp.pl?gene=ICOS
SRC	SRC Proto-Oncogene, Non-Receptor Tyrosine Kinase	Protein Coding	53	GC20P037344	3.69	https://www.genecards.org/cgi-bin/carddisp.pl?gene=SRC
MIR16-1	MicroRNA 16-1	RNA Gene	22	GC13M050048	3.69	https://www.genecards.org/cgi-bin/carddisp.pl?gene=MIR16-1
DUSP1	Dual Specificity Phosphatase 1	Protein Coding	48	GC05M172768	3.68	https://www.genecards.org/cgi-bin/carddisp.pl?gene=DUSP1
RGS2	Regulator Of G Protein Signaling 2	Protein Coding	44	GC01P192809	3.67	https://www.genecards.org/cgi-bin/carddisp.pl?gene=RGS2
SERPINE2	Serpin Family E Member 2	Protein Coding	43	GC02M223975	3.67	https://www.genecards.org/cgi-bin/carddisp.pl?gene=SERPINE2
CDH1	Cadherin 1	Protein Coding	52	GC16P068737	3.67	https://www.genecards.org/cgi-bin/carddisp.pl?gene=CDH1
STXBP1	Syntaxin Binding Protein 1	Protein Coding	50	GC09P127581	3.67	https://www.genecards.org/cgi-bin/carddisp.pl?gene=STXBP1
ERCC3	ERCC Excision Repair 3, TFIIH Core Complex Helicase Subunit	Protein Coding	49	GC02M127257	3.67	https://www.genecards.org/cgi-bin/carddisp.pl?gene=ERCC3
STX1A	Syntaxin 1A	Protein Coding	48	GC07M073700	3.67	https://www.genecards.org/cgi-bin/carddisp.pl?gene=STX1A
USP7	Ubiquitin Specific Peptidase 7	Protein Coding	48	GC16M008892	3.67	https://www.genecards.org/cgi-bin/carddisp.pl?gene=USP7
CANX	Calnexin	Protein Coding	46	GC05P179678	3.67	https://www.genecards.org/cgi-bin/carddisp.pl?gene=CANX
CD2	CD2 Molecule	Protein Coding	45	GC01P116754	3.67	https://www.genecards.org/cgi-bin/carddisp.pl?gene=CD2
LMX1B	LIM Homeobox Transcription Factor 1 Beta	Protein Coding	45	GC09P126614	3.67	https://www.genecards.org/cgi-bin/carddisp.pl?gene=LMX1B
GTF2E2	General Transcription Factor IIE Subunit 2	Protein Coding	44	GC08M030578	3.67	https://www.genecards.org/cgi-bin/carddisp.pl?gene=GTF2E2
MLX	MAX Dimerization Protein MLX	Protein Coding	44	GC17P042567	3.67	https://www.genecards.org/cgi-bin/carddisp.pl?gene=MLX
ATP12A	ATPase H+/K+ Transporting Non-Gastric Alpha2 Subunit	Protein Coding	44	GC13P024680	3.67	https://www.genecards.org/cgi-bin/carddisp.pl?gene=ATP12A
TREX1	Three Prime Repair Exonuclease 1	Protein Coding	44	GC03P048466	3.67	https://www.genecards.org/cgi-bin/carddisp.pl?gene=TREX1
TGM5	Transglutaminase 5	Protein Coding	43	GC15M043234	3.67	https://www.genecards.org/cgi-bin/carddisp.pl?gene=TGM5
ARL6	ADP Ribosylation Factor Like GTPase 6	Protein Coding	43	GC03P097764	3.67	https://www.genecards.org/cgi-bin/carddisp.pl?gene=ARL6
CLIC2	Chloride Intracellular Channel 2	Protein Coding	42	GC0XM155276	3.67	https://www.genecards.org/cgi-bin/carddisp.pl?gene=CLIC2
DGCR8	DGCR8 Microprocessor Complex Subunit	Protein Coding	42	GC22P020080	3.67	https://www.genecards.org/cgi-bin/carddisp.pl?gene=DGCR8
ATP4A	ATPase H+/K+ Transporting Subunit Alpha	Protein Coding	42	GC19M041506	3.67	https://www.genecards.org/cgi-bin/carddisp.pl?gene=ATP4A
IVNS1ABP	Influenza Virus NS1A Binding Protein	Protein Coding	40	GC01M185296	3.67	https://www.genecards.org/cgi-bin/carddisp.pl?gene=IVNS1ABP
RAB39B	RAB39B, Member RAS Oncogene Family	Protein Coding	40	GC0XM155259	3.67	https://www.genecards.org/cgi-bin/carddisp.pl?gene=RAB39B
DCTN4	Dynactin Subunit 4	Protein Coding	40	GC05M150708	3.67	https://www.genecards.org/cgi-bin/carddisp.pl?gene=DCTN4
DGCR2	DiGeorge Syndrome Critical Region Gene 2	Protein Coding	40	GC22M019037	3.67	https://www.genecards.org/cgi-bin/carddisp.pl?gene=DGCR2
LZTFL1	Leucine Zipper Transcription Factor Like 1	Protein Coding	40	GC03M045823	3.67	https://www.genecards.org/cgi-bin/carddisp.pl?gene=LZTFL1
KIF7	Kinesin Family Member 7	Protein Coding	40	GC15M089608	3.67	https://www.genecards.org/cgi-bin/carddisp.pl?gene=KIF7
WAC	WW Domain Containing Adaptor With Coiled-Coil	Protein Coding	40	GC10P028557	3.67	https://www.genecards.org/cgi-bin/carddisp.pl?gene=WAC
CLCA4	Chloride Channel Accessory 4	Protein Coding	39	GC01P086547	3.67	https://www.genecards.org/cgi-bin/carddisp.pl?gene=CLCA4
MPLKIP	M-Phase Specific PLK1 Interacting Protein	Protein Coding	37	GC07M040126	3.67	https://www.genecards.org/cgi-bin/carddisp.pl?gene=MPLKIP
RNF113A	Ring Finger Protein 113A	Protein Coding	37	GC0XM119870	3.67	https://www.genecards.org/cgi-bin/carddisp.pl?gene=RNF113A
C19orf12	Chromosome 19 Open Reading Frame 12	Protein Coding	37	GC19M029699	3.67	https://www.genecards.org/cgi-bin/carddisp.pl?gene=C19orf12
DNAH7	Dynein Axonemal Heavy Chain 7	Protein Coding	36	GC02M195737	3.67	https://www.genecards.org/cgi-bin/carddisp.pl?gene=DNAH7
TARS1	Threonyl-TRNA Synthetase 1	Protein Coding	36	GC05P033441	3.67	https://www.genecards.org/cgi-bin/carddisp.pl?gene=TARS1
VPS51	VPS51 Subunit Of GARP Complex	Protein Coding	36	GC11P065089	3.67	https://www.genecards.org/cgi-bin/carddisp.pl?gene=VPS51
DGCR6	DiGeorge Syndrome Critical Region Gene 6	Protein Coding	34	GC22P018906	3.67	https://www.genecards.org/cgi-bin/carddisp.pl?gene=DGCR6
BBIP1	BBSome Interacting Protein 1	Protein Coding	33	GC10M110898	3.67	https://www.genecards.org/cgi-bin/carddisp.pl?gene=BBIP1
CFAP221	Cilia And Flagella Associated Protein 221	Protein Coding	28	GC02P119544	3.67	https://www.genecards.org/cgi-bin/carddisp.pl?gene=CFAP221
NM	Neutrophil Migration	Genetic Locus	8	GC07U990060	3.67	https://www.genecards.org/cgi-bin/carddisp.pl?gene=NM
PAND1	Panic Disorder 1	Genetic Locus	4	GC13U900313	3.67	https://www.genecards.org/cgi-bin/carddisp.pl?gene=PAND1
PAND2	Panic Disorder 2	Genetic Locus	3	GC09U900712	3.67	https://www.genecards.org/cgi-bin/carddisp.pl?gene=PAND2
PAND3	Panic Disorder 3	Genetic Locus	3	GC04U900603	3.67	https://www.genecards.org/cgi-bin/carddisp.pl?gene=PAND3
CILD4	Ciliary Dyskinesia, Primary, 4	Genetic Locus	3	GC15U900464	3.67	https://www.genecards.org/cgi-bin/carddisp.pl?gene=CILD4
CILD8	Ciliary Dyskinesia, Primary, 8	Genetic Locus	2	GC15U900989	3.67	https://www.genecards.org/cgi-bin/carddisp.pl?gene=CILD8
DEL16P13.2	Chromosome 16p13.2 Deletion Syndrome	Genetic Locus	2	GC16U902271	3.67	https://www.genecards.org/cgi-bin/carddisp.pl?gene=DEL16P13.2
DUPXQ28	Chromosome Xq28 Duplication Syndrome	Genetic Locus	2	GC0XU901473	3.67	https://www.genecards.org/cgi-bin/carddisp.pl?gene=DUPXQ28
EOE1	Esophagitis, Eosinophilic	Genetic Locus	2	GC07U904973	3.67	https://www.genecards.org/cgi-bin/carddisp.pl?gene=EOE1
EOE2	Esophagitis, Eosinophilic, 2	Genetic Locus	2	GC05U901393	3.67	https://www.genecards.org/cgi-bin/carddisp.pl?gene=EOE2
AICDA	Activation Induced Cytidine Deaminase	Protein Coding	47	GC12M008602	3.66	https://www.genecards.org/cgi-bin/carddisp.pl?gene=AICDA
MUC2	Mucin 2, Oligomeric Mucus/Gel-Forming	Protein Coding	40	GC11P001074	3.64	https://www.genecards.org/cgi-bin/carddisp.pl?gene=MUC2
IL22	Interleukin 22	Protein Coding	43	GC12M068248	3.61	https://www.genecards.org/cgi-bin/carddisp.pl?gene=IL22
KCNQ1	Potassium Voltage-Gated Channel Subfamily Q Member 1	Protein Coding	51	GC11P002444	3.61	https://www.genecards.org/cgi-bin/carddisp.pl?gene=KCNQ1
PHB	Prohibitin	Protein Coding	49	GC17M049404	3.59	https://www.genecards.org/cgi-bin/carddisp.pl?gene=PHB
KRT13	Keratin 13	Protein Coding	44	GC17M041500	3.56	https://www.genecards.org/cgi-bin/carddisp.pl?gene=KRT13
EIF2AK2	Eukaryotic Translation Initiation Factor 2 Alpha Kinase 2	Protein Coding	47	GC02M037099	3.56	https://www.genecards.org/cgi-bin/carddisp.pl?gene=EIF2AK2
SMPD1	Sphingomyelin Phosphodiesterase 1	Protein Coding	49	GC11P006390	3.55	https://www.genecards.org/cgi-bin/carddisp.pl?gene=SMPD1
TTR	Transthyretin	Protein Coding	51	GC18P031557	3.55	https://www.genecards.org/cgi-bin/carddisp.pl?gene=TTR
NPPB	Natriuretic Peptide B	Protein Coding	45	GC01M011858	3.55	https://www.genecards.org/cgi-bin/carddisp.pl?gene=NPPB
GRP	Gastrin Releasing Peptide	Protein Coding	42	GC18P059220	3.55	https://www.genecards.org/cgi-bin/carddisp.pl?gene=GRP
SLC22A5	Solute Carrier Family 22 Member 5	Protein Coding	48	GC05P132369	3.54	https://www.genecards.org/cgi-bin/carddisp.pl?gene=SLC22A5
MIR192	MicroRNA 192	RNA Gene	22	GC11M064891	3.54	https://www.genecards.org/cgi-bin/carddisp.pl?gene=MIR192
RARA	Retinoic Acid Receptor Alpha	Protein Coding	52	GC17P040309	3.53	https://www.genecards.org/cgi-bin/carddisp.pl?gene=RARA
TLE4	TLE Family Member 4, Transcriptional Corepressor	Protein Coding	44	GC09P079571	3.52	https://www.genecards.org/cgi-bin/carddisp.pl?gene=TLE4
PDGFRB	Platelet Derived Growth Factor Receptor Beta	Protein Coding	56	GC05M150113	3.52	https://www.genecards.org/cgi-bin/carddisp.pl?gene=PDGFRB
CALR	Calreticulin	Protein Coding	52	GC19P012938	3.52	https://www.genecards.org/cgi-bin/carddisp.pl?gene=CALR
PSMB8	Proteasome 20S Subunit Beta 8	Protein Coding	51	GC06M032840	3.52	https://www.genecards.org/cgi-bin/carddisp.pl?gene=PSMB8
LRRC32	Leucine Rich Repeat Containing 32	Protein Coding	37	GC11M076657	3.51	https://www.genecards.org/cgi-bin/carddisp.pl?gene=LRRC32
RAC1	Rac Family Small GTPase 1	Protein Coding	51	GC07P006380	3.51	https://www.genecards.org/cgi-bin/carddisp.pl?gene=RAC1
COL6A5	Collagen Type VI Alpha 5 Chain	Protein Coding	35	GC03P130345	3.5	https://www.genecards.org/cgi-bin/carddisp.pl?gene=COL6A5
MAOA	Monoamine Oxidase A	Protein Coding	51	GC0XP043654	3.48	https://www.genecards.org/cgi-bin/carddisp.pl?gene=MAOA
TGFBR3	Transforming Growth Factor Beta Receptor 3	Protein Coding	47	GC01M091680	3.48	https://www.genecards.org/cgi-bin/carddisp.pl?gene=TGFBR3
NDFIP1	Nedd4 Family Interacting Protein 1	Protein Coding	38	GC05P142108	3.48	https://www.genecards.org/cgi-bin/carddisp.pl?gene=NDFIP1
ATF6	Activating Transcription Factor 6	Protein Coding	49	GC01P161766	3.48	https://www.genecards.org/cgi-bin/carddisp.pl?gene=ATF6
COX5A	Cytochrome C Oxidase Subunit 5A	Protein Coding	44	GC15M074919	3.47	https://www.genecards.org/cgi-bin/carddisp.pl?gene=COX5A
CTCF	CCCTC-Binding Factor	Protein Coding	47	GC16P067563	3.47	https://www.genecards.org/cgi-bin/carddisp.pl?gene=CTCF
RAC2	Rac Family Small GTPase 2	Protein Coding	52	GC22M037227	3.45	https://www.genecards.org/cgi-bin/carddisp.pl?gene=RAC2
COL2A1	Collagen Type II Alpha 1 Chain	Protein Coding	50	GC12M047972	3.45	https://www.genecards.org/cgi-bin/carddisp.pl?gene=COL2A1
SLC11A1	Solute Carrier Family 11 Member 1	Protein Coding	48	GC02P218382	3.45	https://www.genecards.org/cgi-bin/carddisp.pl?gene=SLC11A1
XRCC1	X-Ray Repair Cross Complementing 1	Protein Coding	45	GC19M043543	3.45	https://www.genecards.org/cgi-bin/carddisp.pl?gene=XRCC1
ROM1	Retinal Outer Segment Membrane Protein 1	Protein Coding	44	GC11P062611	3.45	https://www.genecards.org/cgi-bin/carddisp.pl?gene=ROM1
CREM	CAMP Responsive Element Modulator	Protein Coding	43	GC10P035126	3.45	https://www.genecards.org/cgi-bin/carddisp.pl?gene=CREM
RECK	Reversion Inducing Cysteine Rich Protein With Kazal Motifs	Protein Coding	42	GC09P036036	3.45	https://www.genecards.org/cgi-bin/carddisp.pl?gene=RECK
FBN2	Fibrillin 2	Protein Coding	42	GC05M128257	3.45	https://www.genecards.org/cgi-bin/carddisp.pl?gene=FBN2
PLA2R1	Phospholipase A2 Receptor 1	Protein Coding	40	GC02M159932	3.45	https://www.genecards.org/cgi-bin/carddisp.pl?gene=PLA2R1
ESR1	Estrogen Receptor 1	Protein Coding	55	GC06P151656	3.44	https://www.genecards.org/cgi-bin/carddisp.pl?gene=ESR1
C4A	Complement C4A (Rodgers Blood Group)	Protein Coding	44	GC06P033433	3.44	https://www.genecards.org/cgi-bin/carddisp.pl?gene=C4A
SLC7A2	Solute Carrier Family 7 Member 2	Protein Coding	43	GC08P017497	3.43	https://www.genecards.org/cgi-bin/carddisp.pl?gene=SLC7A2
PEX14	Peroxisomal Biogenesis Factor 14	Protein Coding	45	GC01P010472	3.43	https://www.genecards.org/cgi-bin/carddisp.pl?gene=PEX14
IFNL1	Interferon Lambda 1	Protein Coding	36	GC19P039296	3.42	https://www.genecards.org/cgi-bin/carddisp.pl?gene=IFNL1
CBL	Cbl Proto-Oncogene	Protein Coding	52	GC11P119206	3.42	https://www.genecards.org/cgi-bin/carddisp.pl?gene=CBL
P2RY2	Purinergic Receptor P2Y2	Protein Coding	47	GC11P073217	3.42	https://www.genecards.org/cgi-bin/carddisp.pl?gene=P2RY2
EZR	Ezrin	Protein Coding	47	GC06M158765	3.42	https://www.genecards.org/cgi-bin/carddisp.pl?gene=EZR
MIR199A1	MicroRNA 199a-1	RNA Gene	20	GC19M010792	3.42	https://www.genecards.org/cgi-bin/carddisp.pl?gene=MIR199A1
ASOBS	Asthma And Obesity Susceptibility, Chromosome 16p11 Inversion Related	Genetic Locus	2	GC16U901990	3.4	https://www.genecards.org/cgi-bin/carddisp.pl?gene=ASOBS
RETN	Resistin	Protein Coding	45	GC19P007669	3.4	https://www.genecards.org/cgi-bin/carddisp.pl?gene=RETN
CYFIP2	Cytoplasmic FMR1 Interacting Protein 2	Protein Coding	44	GC05P157244	3.39	https://www.genecards.org/cgi-bin/carddisp.pl?gene=CYFIP2
AOAH	Acyloxyacyl Hydrolase	Protein Coding	39	GC07M036519	3.39	https://www.genecards.org/cgi-bin/carddisp.pl?gene=AOAH
SERPINB2	Serpin Family B Member 2	Protein Coding	45	GC18P063871	3.39	https://www.genecards.org/cgi-bin/carddisp.pl?gene=SERPINB2
ERBB4	Erb-B2 Receptor Tyrosine Kinase 4	Protein Coding	56	GC02M211375	3.38	https://www.genecards.org/cgi-bin/carddisp.pl?gene=ERBB4
NETO1	Neuropilin And Tolloid Like 1	Protein Coding	37	GC18M072742	3.37	https://www.genecards.org/cgi-bin/carddisp.pl?gene=NETO1
IL23A	Interleukin 23 Subunit Alpha	Protein Coding	41	GC12P056335	3.35	https://www.genecards.org/cgi-bin/carddisp.pl?gene=IL23A
ADCY3	Adenylate Cyclase 3	Protein Coding	48	GC02M024819	3.35	https://www.genecards.org/cgi-bin/carddisp.pl?gene=ADCY3
CHD7	Chromodomain Helicase DNA Binding Protein 7	Protein Coding	46	GC08P060678	3.35	https://www.genecards.org/cgi-bin/carddisp.pl?gene=CHD7
AQP4	Aquaporin 4	Protein Coding	45	GC18M026852	3.35	https://www.genecards.org/cgi-bin/carddisp.pl?gene=AQP4
PPL	Periplakin	Protein Coding	41	GC16M004872	3.35	https://www.genecards.org/cgi-bin/carddisp.pl?gene=PPL
CNTLN	Centlein	Protein Coding	37	GC09P017124	3.35	https://www.genecards.org/cgi-bin/carddisp.pl?gene=CNTLN
ORMDL2	ORMDL Sphingolipid Biosynthesis Regulator 2	Protein Coding	37	GC12P055817	3.35	https://www.genecards.org/cgi-bin/carddisp.pl?gene=ORMDL2
STS	Steroid Sulfatase	Protein Coding	47	GC0XP007146	3.35	https://www.genecards.org/cgi-bin/carddisp.pl?gene=STS
PYY	Peptide YY	Protein Coding	43	GC17M043952	3.35	https://www.genecards.org/cgi-bin/carddisp.pl?gene=PYY
CCK	Cholecystokinin	Protein Coding	42	GC03M042274	3.35	https://www.genecards.org/cgi-bin/carddisp.pl?gene=CCK
BBS2	Bardet-Biedl Syndrome 2	Protein Coding	42	GC16M056467	3.35	https://www.genecards.org/cgi-bin/carddisp.pl?gene=BBS2
MUC4	Mucin 4, Cell Surface Associated	Protein Coding	40	GC03M195746	3.34	https://www.genecards.org/cgi-bin/carddisp.pl?gene=MUC4
IL21	Interleukin 21	Protein Coding	44	GC04M122612	3.32	https://www.genecards.org/cgi-bin/carddisp.pl?gene=IL21
ITGB1	Integrin Subunit Beta 1	Protein Coding	51	GC10M032900	3.32	https://www.genecards.org/cgi-bin/carddisp.pl?gene=ITGB1
SLC6A2	Solute Carrier Family 6 Member 2	Protein Coding	49	GC16P055656	3.31	https://www.genecards.org/cgi-bin/carddisp.pl?gene=SLC6A2
SLC18A2	Solute Carrier Family 18 Member A2	Protein Coding	48	GC10P117241	3.31	https://www.genecards.org/cgi-bin/carddisp.pl?gene=SLC18A2
DRD4	Dopamine Receptor D4	Protein Coding	47	GC11P000669	3.31	https://www.genecards.org/cgi-bin/carddisp.pl?gene=DRD4
GCH1	GTP Cyclohydrolase 1	Protein Coding	47	GC14M054842	3.31	https://www.genecards.org/cgi-bin/carddisp.pl?gene=GCH1
GP6	Glycoprotein VI Platelet	Protein Coding	45	GC19M055013	3.31	https://www.genecards.org/cgi-bin/carddisp.pl?gene=GP6
PTK7	Protein Tyrosine Kinase 7 (Inactive)	Protein Coding	44	GC06P043076	3.31	https://www.genecards.org/cgi-bin/carddisp.pl?gene=PTK7
CHGA	Chromogranin A	Protein Coding	44	GC14P092923	3.31	https://www.genecards.org/cgi-bin/carddisp.pl?gene=CHGA
TG	Thyroglobulin	Protein Coding	43	GC08P132866	3.31	https://www.genecards.org/cgi-bin/carddisp.pl?gene=TG
BMP4	Bone Morphogenetic Protein 4	Protein Coding	50	GC14M053949	3.31	https://www.genecards.org/cgi-bin/carddisp.pl?gene=BMP4
PCDH1	Protocadherin 1	Protein Coding	39	GC05M141854	3.31	https://www.genecards.org/cgi-bin/carddisp.pl?gene=PCDH1
PTGER4	Prostaglandin E Receptor 4	Protein Coding	48	GC05P040679	3.31	https://www.genecards.org/cgi-bin/carddisp.pl?gene=PTGER4
PBX2	PBX Homeobox 2	Protein Coding	39	GC06M032184	3.3	https://www.genecards.org/cgi-bin/carddisp.pl?gene=PBX2
HSPG2	Heparan Sulfate Proteoglycan 2	Protein Coding	48	GC01M021822	3.3	https://www.genecards.org/cgi-bin/carddisp.pl?gene=HSPG2
IL37	Interleukin 37	Protein Coding	39	GC02P114902	3.29	https://www.genecards.org/cgi-bin/carddisp.pl?gene=IL37
IL17RB	Interleukin 17 Receptor B	Protein Coding	43	GC03P053855	3.29	https://www.genecards.org/cgi-bin/carddisp.pl?gene=IL17RB
SERPINB4	Serpin Family B Member 4	Protein Coding	39	GC18M063637	3.28	https://www.genecards.org/cgi-bin/carddisp.pl?gene=SERPINB4
SLC26A4	Solute Carrier Family 26 Member 4	Protein Coding	44	GC07P107660	3.28	https://www.genecards.org/cgi-bin/carddisp.pl?gene=SLC26A4
CASR	Calcium Sensing Receptor	Protein Coding	52	GC03P122183	3.27	https://www.genecards.org/cgi-bin/carddisp.pl?gene=CASR
NTRK1	Neurotrophic Receptor Tyrosine Kinase 1	Protein Coding	50	GC01P156786	3.27	https://www.genecards.org/cgi-bin/carddisp.pl?gene=NTRK1
GFAP	Glial Fibrillary Acidic Protein	Protein Coding	49	GC17M044905	3.26	https://www.genecards.org/cgi-bin/carddisp.pl?gene=GFAP
SLC2A10	Solute Carrier Family 2 Member 10	Protein Coding	45	GC20P046709	3.26	https://www.genecards.org/cgi-bin/carddisp.pl?gene=SLC2A10
DRD3	Dopamine Receptor D3	Protein Coding	45	GC03M114128	3.26	https://www.genecards.org/cgi-bin/carddisp.pl?gene=DRD3
XRCC4	X-Ray Repair Cross Complementing 4	Protein Coding	44	GC05P083077	3.26	https://www.genecards.org/cgi-bin/carddisp.pl?gene=XRCC4
CHIC2	Cysteine Rich Hydrophobic Domain 2	Protein Coding	38	GC04M054007	3.26	https://www.genecards.org/cgi-bin/carddisp.pl?gene=CHIC2
MLN	Motilin	Protein Coding	36	GC06M033794	3.26	https://www.genecards.org/cgi-bin/carddisp.pl?gene=MLN
PLA2G10	Phospholipase A2 Group X	Protein Coding	44	GC16M014672	3.25	https://www.genecards.org/cgi-bin/carddisp.pl?gene=PLA2G10
MIR9-1	MicroRNA 9-1	RNA Gene	21	GC01M156420	3.25	https://www.genecards.org/cgi-bin/carddisp.pl?gene=MIR9-1
LEPR	Leptin Receptor	Protein Coding	51	GC01P065421	3.24	https://www.genecards.org/cgi-bin/carddisp.pl?gene=LEPR
PON1	Paraoxonase 1	Protein Coding	47	GC07M095297	3.24	https://www.genecards.org/cgi-bin/carddisp.pl?gene=PON1
STAT4	Signal Transducer And Activator Of Transcription 4	Protein Coding	47	GC02M191029	3.24	https://www.genecards.org/cgi-bin/carddisp.pl?gene=STAT4
CYBA	Cytochrome B-245 Alpha Chain	Protein Coding	47	GC16M088643	3.23	https://www.genecards.org/cgi-bin/carddisp.pl?gene=CYBA
SMAD6	SMAD Family Member 6	Protein Coding	46	GC15P066702	3.23	https://www.genecards.org/cgi-bin/carddisp.pl?gene=SMAD6
SCNN1A	Sodium Channel Epithelial 1 Subunit Alpha	Protein Coding	48	GC12M006346	3.21	https://www.genecards.org/cgi-bin/carddisp.pl?gene=SCNN1A
OPRL1	Opioid Related Nociceptin Receptor 1	Protein Coding	46	GC20P064080	3.21	https://www.genecards.org/cgi-bin/carddisp.pl?gene=OPRL1
TTC17	Tetratricopeptide Repeat Domain 17	Protein Coding	34	GC11P043380	3.21	https://www.genecards.org/cgi-bin/carddisp.pl?gene=TTC17
RTEL1	Regulator Of Telomere Elongation Helicase 1	Protein Coding	41	GC20P063658	3.2	https://www.genecards.org/cgi-bin/carddisp.pl?gene=RTEL1
MYH9	Myosin Heavy Chain 9	Protein Coding	50	GC22M036281	3.2	https://www.genecards.org/cgi-bin/carddisp.pl?gene=MYH9
ISG15	ISG15 Ubiquitin Like Modifier	Protein Coding	48	GC01P001001	3.18	https://www.genecards.org/cgi-bin/carddisp.pl?gene=ISG15
FURIN	Furin, Paired Basic Amino Acid Cleaving Enzyme	Protein Coding	48	GC15P090868	3.18	https://www.genecards.org/cgi-bin/carddisp.pl?gene=FURIN
PRODH	Proline Dehydrogenase 1	Protein Coding	47	GC22M018912	3.18	https://www.genecards.org/cgi-bin/carddisp.pl?gene=PRODH
PML	Promyelocytic Leukemia	Protein Coding	47	GC15P073994	3.18	https://www.genecards.org/cgi-bin/carddisp.pl?gene=PML
ALDH3A2	Aldehyde Dehydrogenase 3 Family Member A2	Protein Coding	47	GC17P019648	3.18	https://www.genecards.org/cgi-bin/carddisp.pl?gene=ALDH3A2
XPO1	Exportin 1	Protein Coding	47	GC02M061445	3.18	https://www.genecards.org/cgi-bin/carddisp.pl?gene=XPO1
RANBP2	RAN Binding Protein 2	Protein Coding	46	GC02P108719	3.18	https://www.genecards.org/cgi-bin/carddisp.pl?gene=RANBP2
EIF2S1	Eukaryotic Translation Initiation Factor 2 Subunit Alpha	Protein Coding	46	GC14P067359	3.18	https://www.genecards.org/cgi-bin/carddisp.pl?gene=EIF2S1
CASP14	Caspase 14	Protein Coding	46	GC19P015049	3.18	https://www.genecards.org/cgi-bin/carddisp.pl?gene=CASP14
TRIM25	Tripartite Motif Containing 25	Protein Coding	46	GC17M056836	3.18	https://www.genecards.org/cgi-bin/carddisp.pl?gene=TRIM25
PABPN1	Poly(A) Binding Protein Nuclear 1	Protein Coding	45	GC14P025088	3.18	https://www.genecards.org/cgi-bin/carddisp.pl?gene=PABPN1
SLC26A2	Solute Carrier Family 26 Member 2	Protein Coding	45	GC05P149944	3.18	https://www.genecards.org/cgi-bin/carddisp.pl?gene=SLC26A2
TET2	Tet Methylcytosine Dioxygenase 2	Protein Coding	45	GC04P105145	3.18	https://www.genecards.org/cgi-bin/carddisp.pl?gene=TET2
PHYH	Phytanoyl-CoA 2-Hydroxylase	Protein Coding	45	GC10M013277	3.18	https://www.genecards.org/cgi-bin/carddisp.pl?gene=PHYH
SLC25A6	Solute Carrier Family 25 Member 6	Protein Coding	44	GC0XM001386	3.18	https://www.genecards.org/cgi-bin/carddisp.pl?gene=SLC25A6
KLK4	Kallikrein Related Peptidase 4	Protein Coding	44	GC19M050907	3.18	https://www.genecards.org/cgi-bin/carddisp.pl?gene=KLK4
KLK6	Kallikrein Related Peptidase 6	Protein Coding	44	GC19M050958	3.18	https://www.genecards.org/cgi-bin/carddisp.pl?gene=KLK6
NUP98	Nucleoporin 98 And 96 Precursor	Protein Coding	44	GC11M003671	3.18	https://www.genecards.org/cgi-bin/carddisp.pl?gene=NUP98
KRT10	Keratin 10	Protein Coding	44	GC17M040818	3.18	https://www.genecards.org/cgi-bin/carddisp.pl?gene=KRT10
KLK5	Kallikrein Related Peptidase 5	Protein Coding	43	GC19M050943	3.18	https://www.genecards.org/cgi-bin/carddisp.pl?gene=KLK5
KPNA3	Karyopherin Subunit Alpha 3	Protein Coding	43	GC13M049699	3.18	https://www.genecards.org/cgi-bin/carddisp.pl?gene=KPNA3
TMPRSS2	Transmembrane Serine Protease 2	Protein Coding	43	GC21M041464	3.18	https://www.genecards.org/cgi-bin/carddisp.pl?gene=TMPRSS2
IFITM1	Interferon Induced Transmembrane Protein 1	Protein Coding	43	GC11P000313	3.18	https://www.genecards.org/cgi-bin/carddisp.pl?gene=IFITM1
ABCA12	ATP Binding Cassette Subfamily A Member 12	Protein Coding	43	GC02M214931	3.18	https://www.genecards.org/cgi-bin/carddisp.pl?gene=ABCA12
CABIN1	Calcineurin Binding Protein 1	Protein Coding	43	GC22P024011	3.18	https://www.genecards.org/cgi-bin/carddisp.pl?gene=CABIN1
ALOX12B	Arachidonate 12-Lipoxygenase, 12R Type	Protein Coding	43	GC17M008759	3.18	https://www.genecards.org/cgi-bin/carddisp.pl?gene=ALOX12B
ALOXE3	Arachidonate Lipoxygenase 3	Protein Coding	43	GC17M008757	3.18	https://www.genecards.org/cgi-bin/carddisp.pl?gene=ALOXE3
NXF1	Nuclear RNA Export Factor 1	Protein Coding	42	GC11M063082	3.18	https://www.genecards.org/cgi-bin/carddisp.pl?gene=NXF1
NLRX1	NLR Family Member X1	Protein Coding	41	GC11P119166	3.18	https://www.genecards.org/cgi-bin/carddisp.pl?gene=NLRX1
CPSF4	Cleavage And Polyadenylation Specific Factor 4	Protein Coding	41	GC07P099438	3.18	https://www.genecards.org/cgi-bin/carddisp.pl?gene=CPSF4
DNAJC3	DnaJ Heat Shock Protein Family (Hsp40) Member C3	Protein Coding	41	GC13P095677	3.18	https://www.genecards.org/cgi-bin/carddisp.pl?gene=DNAJC3
MX2	MX Dynamin Like GTPase 2	Protein Coding	40	GC21P041361	3.18	https://www.genecards.org/cgi-bin/carddisp.pl?gene=MX2
NIPAL4	NIPA Like Domain Containing 4	Protein Coding	40	GC05P157460	3.18	https://www.genecards.org/cgi-bin/carddisp.pl?gene=NIPAL4
RSAD2	Radical S-Adenosyl Methionine Domain Containing 2	Protein Coding	40	GC02P006865	3.18	https://www.genecards.org/cgi-bin/carddisp.pl?gene=RSAD2
CALCOCO2	Calcium Binding And Coiled-Coil Domain 2	Protein Coding	40	GC17P048830	3.18	https://www.genecards.org/cgi-bin/carddisp.pl?gene=CALCOCO2
PACRG	Parkin Coregulated	Protein Coding	39	GC06P162727	3.18	https://www.genecards.org/cgi-bin/carddisp.pl?gene=PACRG
KLK14	Kallikrein Related Peptidase 14	Protein Coding	39	GC19M051077	3.18	https://www.genecards.org/cgi-bin/carddisp.pl?gene=KLK14
KPNA5	Karyopherin Subunit Alpha 5	Protein Coding	39	GC06P116681	3.18	https://www.genecards.org/cgi-bin/carddisp.pl?gene=KPNA5
IK	IK Cytokine	Protein Coding	39	GC05P142825	3.18	https://www.genecards.org/cgi-bin/carddisp.pl?gene=IK
STAU1	Staufen Double-Stranded RNA Binding Protein 1	Protein Coding	39	GC20M049113	3.18	https://www.genecards.org/cgi-bin/carddisp.pl?gene=STAU1
DSC1	Desmocollin 1	Protein Coding	39	GC18M031129	3.18	https://www.genecards.org/cgi-bin/carddisp.pl?gene=DSC1
IFITM2	Interferon Induced Transmembrane Protein 2	Protein Coding	38	GC11P000300	3.18	https://www.genecards.org/cgi-bin/carddisp.pl?gene=IFITM2
MORC3	MORC Family CW-Type Zinc Finger 3	Protein Coding	38	GC21P036320	3.18	https://www.genecards.org/cgi-bin/carddisp.pl?gene=MORC3
CHD6	Chromodomain Helicase DNA Binding Protein 6	Protein Coding	38	GC20M041402	3.18	https://www.genecards.org/cgi-bin/carddisp.pl?gene=CHD6
PAF1	PAF1 Homolog, Paf1/RNA Polymerase II Complex Component	Protein Coding	37	GC19M039385	3.18	https://www.genecards.org/cgi-bin/carddisp.pl?gene=PAF1
PTER	Phosphotriesterase Related	Protein Coding	37	GC10P016436	3.18	https://www.genecards.org/cgi-bin/carddisp.pl?gene=PTER
DCD	Dermcidin	Protein Coding	37	GC12M054644	3.18	https://www.genecards.org/cgi-bin/carddisp.pl?gene=DCD
TTLL1	Tubulin Tyrosine Ligase Like 1	Protein Coding	37	GC22M043039	3.18	https://www.genecards.org/cgi-bin/carddisp.pl?gene=TTLL1
SMU1	SMU1 DNA Replication Regulator And Spliceosomal Factor	Protein Coding	37	GC09M033041	3.18	https://www.genecards.org/cgi-bin/carddisp.pl?gene=SMU1
RRP1B	Ribosomal RNA Processing 1B	Protein Coding	36	GC21P043659	3.18	https://www.genecards.org/cgi-bin/carddisp.pl?gene=RRP1B
DGCR6L	DiGeorge Syndrome Critical Region Gene 6 Like	Protein Coding	33	GC22M020301	3.18	https://www.genecards.org/cgi-bin/carddisp.pl?gene=DGCR6L
SPINK9	Serine Peptidase Inhibitor Kazal Type 9	Protein Coding	29	GC05P148321	3.18	https://www.genecards.org/cgi-bin/carddisp.pl?gene=SPINK9
RTRAF	RNA Transcription, Translation And Transport Factor	Protein Coding	29	GC14P051992	3.18	https://www.genecards.org/cgi-bin/carddisp.pl?gene=RTRAF
PIK3CD	Phosphatidylinositol-4,5-Bisphosphate 3-Kinase Catalytic Subunit Delta	Protein Coding	54	GC01P009629	3.17	https://www.genecards.org/cgi-bin/carddisp.pl?gene=PIK3CD
PRKCA	Protein Kinase C Alpha	Protein Coding	52	GC17P066302	3.16	https://www.genecards.org/cgi-bin/carddisp.pl?gene=PRKCA
CYP2R1	Cytochrome P450 Family 2 Subfamily R Member 1	Protein Coding	47	GC11M014856	3.16	https://www.genecards.org/cgi-bin/carddisp.pl?gene=CYP2R1
GSTO2	Glutathione S-Transferase Omega 2	Protein Coding	44	GC10P104268	3.16	https://www.genecards.org/cgi-bin/carddisp.pl?gene=GSTO2
PCNA	Proliferating Cell Nuclear Antigen	Protein Coding	52	GC20M005114	3.15	https://www.genecards.org/cgi-bin/carddisp.pl?gene=PCNA
C5	Complement C5	Protein Coding	48	GC09M120952	3.14	https://www.genecards.org/cgi-bin/carddisp.pl?gene=C5
SMAD4	SMAD Family Member 4	Protein Coding	52	GC18P051028	3.13	https://www.genecards.org/cgi-bin/carddisp.pl?gene=SMAD4
AOC1	Amine Oxidase Copper Containing 1	Protein Coding	41	GC07P150824	3.13	https://www.genecards.org/cgi-bin/carddisp.pl?gene=AOC1
CRB1	Crumbs Cell Polarity Complex Component 1	Protein Coding	44	GC01P197170	3.13	https://www.genecards.org/cgi-bin/carddisp.pl?gene=CRB1
ERBB2	Erb-B2 Receptor Tyrosine Kinase 2	Protein Coding	56	GC17P039687	3.12	https://www.genecards.org/cgi-bin/carddisp.pl?gene=ERBB2
HPGDS	Hematopoietic Prostaglandin D Synthase	Protein Coding	43	GC04M094298	3.11	https://www.genecards.org/cgi-bin/carddisp.pl?gene=HPGDS
GTF2H4	General Transcription Factor IIH Subunit 4	Protein Coding	41	GC06P033372	3.1	https://www.genecards.org/cgi-bin/carddisp.pl?gene=GTF2H4
ARRB2	Arrestin Beta 2	Protein Coding	45	GC17P004711	3.09	https://www.genecards.org/cgi-bin/carddisp.pl?gene=ARRB2
IL18BP	Interleukin 18 Binding Protein	Protein Coding	40	GC11P071998	3.09	https://www.genecards.org/cgi-bin/carddisp.pl?gene=IL18BP
APOA1	Apolipoprotein A1	Protein Coding	50	GC11M116835	3.09	https://www.genecards.org/cgi-bin/carddisp.pl?gene=APOA1
IL7R	Interleukin 7 Receptor	Protein Coding	48	GC05P035852	3.08	https://www.genecards.org/cgi-bin/carddisp.pl?gene=IL7R
MAPK8	Mitogen-Activated Protein Kinase 8	Protein Coding	51	GC10P048306	3.08	https://www.genecards.org/cgi-bin/carddisp.pl?gene=MAPK8
CYP1A1	Cytochrome P450 Family 1 Subfamily A Member 1	Protein Coding	48	GC15M074719	3.06	https://www.genecards.org/cgi-bin/carddisp.pl?gene=CYP1A1
ITLN1	Intelectin 1	Protein Coding	40	GC01M160876	3.06	https://www.genecards.org/cgi-bin/carddisp.pl?gene=ITLN1
TPSB2	Tryptase Beta 2 (Gene/Pseudogene)	Protein Coding	40	GC16M001227	3.05	https://www.genecards.org/cgi-bin/carddisp.pl?gene=TPSB2
CHRM1	Cholinergic Receptor Muscarinic 1	Protein Coding	47	GC11M063096	3.04	https://www.genecards.org/cgi-bin/carddisp.pl?gene=CHRM1
PTPRD	Protein Tyrosine Phosphatase Receptor Type D	Protein Coding	45	GC09M008307	3.03	https://www.genecards.org/cgi-bin/carddisp.pl?gene=PTPRD
P2RX7	Purinergic Receptor P2X 7	Protein Coding	47	GC12P122630	3.03	https://www.genecards.org/cgi-bin/carddisp.pl?gene=P2RX7
KRT19	Keratin 19	Protein Coding	47	GC17M041523	3.02	https://www.genecards.org/cgi-bin/carddisp.pl?gene=KRT19
TIMD4	T Cell Immunoglobulin And Mucin Domain Containing 4	Protein Coding	37	GC05M156919	3.02	https://www.genecards.org/cgi-bin/carddisp.pl?gene=TIMD4
ANXA1	Annexin A1	Protein Coding	50	GC09P073151	3.01	https://www.genecards.org/cgi-bin/carddisp.pl?gene=ANXA1
PARP1	Poly(ADP-Ribose) Polymerase 1	Protein Coding	51	GC01M226360	3.01	https://www.genecards.org/cgi-bin/carddisp.pl?gene=PARP1
RUNX3	RUNX Family Transcription Factor 3	Protein Coding	44	GC01M024899	3	https://www.genecards.org/cgi-bin/carddisp.pl?gene=RUNX3
PRKAA2	Protein Kinase AMP-Activated Catalytic Subunit Alpha 2	Protein Coding	51	GC01P056645	3	https://www.genecards.org/cgi-bin/carddisp.pl?gene=PRKAA2
HDAC9	Histone Deacetylase 9	Protein Coding	48	GC07P018086	2.99	https://www.genecards.org/cgi-bin/carddisp.pl?gene=HDAC9
MDC1	Mediator Of DNA Damage Checkpoint 1	Protein Coding	42	GC06M030795	2.98	https://www.genecards.org/cgi-bin/carddisp.pl?gene=MDC1
CEP89	Centrosomal Protein 89	Protein Coding	36	GC19M032878	2.98	https://www.genecards.org/cgi-bin/carddisp.pl?gene=CEP89
HDAC1	Histone Deacetylase 1	Protein Coding	51	GC01P032292	2.98	https://www.genecards.org/cgi-bin/carddisp.pl?gene=HDAC1
EMSY	EMSY Transcriptional Repressor, BRCA2 Interacting	Protein Coding	32	GC11P076445	2.98	https://www.genecards.org/cgi-bin/carddisp.pl?gene=EMSY
CTNNB1	Catenin Beta 1	Protein Coding	54	GC03P041236	2.97	https://www.genecards.org/cgi-bin/carddisp.pl?gene=CTNNB1
MSR1	Macrophage Scavenger Receptor 1	Protein Coding	47	GC08M016107	2.95	https://www.genecards.org/cgi-bin/carddisp.pl?gene=MSR1
SCP2	Sterol Carrier Protein 2	Protein Coding	47	GC01P052927	2.95	https://www.genecards.org/cgi-bin/carddisp.pl?gene=SCP2
TNNT1	Troponin T1, Slow Skeletal Type	Protein Coding	44	GC19M055132	2.95	https://www.genecards.org/cgi-bin/carddisp.pl?gene=TNNT1
EDIL3	EGF Like Repeats And Discoidin Domains 3	Protein Coding	42	GC05M083940	2.93	https://www.genecards.org/cgi-bin/carddisp.pl?gene=EDIL3
BTNL2	Butyrophilin Like 2	Protein Coding	39	GC06M032393	2.93	https://www.genecards.org/cgi-bin/carddisp.pl?gene=BTNL2
TNFAIP3	TNF Alpha Induced Protein 3	Protein Coding	49	GC06P137866	2.93	https://www.genecards.org/cgi-bin/carddisp.pl?gene=TNFAIP3
CEBPB	CCAAT Enhancer Binding Protein Beta	Protein Coding	45	GC20P050190	2.93	https://www.genecards.org/cgi-bin/carddisp.pl?gene=CEBPB
TNFRSF10B	TNF Receptor Superfamily Member 10b	Protein Coding	52	GC08M023006	2.91	https://www.genecards.org/cgi-bin/carddisp.pl?gene=TNFRSF10B
SLC22A4	Solute Carrier Family 22 Member 4	Protein Coding	44	GC05P132294	2.9	https://www.genecards.org/cgi-bin/carddisp.pl?gene=SLC22A4
KDR	Kinase Insert Domain Receptor	Protein Coding	55	GC04M055078	2.9	https://www.genecards.org/cgi-bin/carddisp.pl?gene=KDR
CASP3	Caspase 3	Protein Coding	52	GC04M184627	2.89	https://www.genecards.org/cgi-bin/carddisp.pl?gene=CASP3
IFNGR2	Interferon Gamma Receptor 2	Protein Coding	44	GC21P033402	2.89	https://www.genecards.org/cgi-bin/carddisp.pl?gene=IFNGR2
APEX1	Apurinic/Apyrimidinic Endodeoxyribonuclease 1	Protein Coding	47	GC14P020455	2.89	https://www.genecards.org/cgi-bin/carddisp.pl?gene=APEX1
CPS1	Carbamoyl-Phosphate Synthase 1	Protein Coding	47	GC02P210477	2.89	https://www.genecards.org/cgi-bin/carddisp.pl?gene=CPS1
MIR196A2	MicroRNA 196a-2	RNA Gene	22	GC12P054167	2.89	https://www.genecards.org/cgi-bin/carddisp.pl?gene=MIR196A2
GGT1	Gamma-Glutamyltransferase 1	Protein Coding	48	GC22P024583	2.88	https://www.genecards.org/cgi-bin/carddisp.pl?gene=GGT1
CLEC16A	C-Type Lectin Domain Containing 16A	Protein Coding	37	GC16P010944	2.88	https://www.genecards.org/cgi-bin/carddisp.pl?gene=CLEC16A
ZBTB10	Zinc Finger And BTB Domain Containing 10	Protein Coding	35	GC08P080485	2.88	https://www.genecards.org/cgi-bin/carddisp.pl?gene=ZBTB10
SLC24A2	Solute Carrier Family 24 Member 2	Protein Coding	40	GC09M019507	2.86	https://www.genecards.org/cgi-bin/carddisp.pl?gene=SLC24A2
RBM17	RNA Binding Motif Protein 17	Protein Coding	39	GC10P006088	2.85	https://www.genecards.org/cgi-bin/carddisp.pl?gene=RBM17
POU2F1	POU Class 2 Homeobox 1	Protein Coding	46	GC01P167190	2.85	https://www.genecards.org/cgi-bin/carddisp.pl?gene=POU2F1
ALDH2	Aldehyde Dehydrogenase 2 Family Member	Protein Coding	52	GC12P111766	2.85	https://www.genecards.org/cgi-bin/carddisp.pl?gene=ALDH2
FPR2	Formyl Peptide Receptor 2	Protein Coding	47	GC19P051752	2.85	https://www.genecards.org/cgi-bin/carddisp.pl?gene=FPR2
IL20	Interleukin 20	Protein Coding	41	GC01P206866	2.85	https://www.genecards.org/cgi-bin/carddisp.pl?gene=IL20
MUC6	Mucin 6, Oligomeric Mucus/Gel-Forming	Protein Coding	39	GC11M001002	2.84	https://www.genecards.org/cgi-bin/carddisp.pl?gene=MUC6
FGF2	Fibroblast Growth Factor 2	Protein Coding	49	GC04P122826	2.84	https://www.genecards.org/cgi-bin/carddisp.pl?gene=FGF2
ENO2	Enolase 2	Protein Coding	49	GC12P006913	2.84	https://www.genecards.org/cgi-bin/carddisp.pl?gene=ENO2
GABBR1	Gamma-Aminobutyric Acid Type B Receptor Subunit 1	Protein Coding	48	GC06M029555	2.84	https://www.genecards.org/cgi-bin/carddisp.pl?gene=GABBR1
EDNRA	Endothelin Receptor Type A	Protein Coding	50	GC04P147480	2.83	https://www.genecards.org/cgi-bin/carddisp.pl?gene=EDNRA
IRF1-AS1	IRF1 Antisense RNA 1	RNA Gene	17	GC05P132420	2.83	https://www.genecards.org/cgi-bin/carddisp.pl?gene=IRF1-AS1
PRKCQ	Protein Kinase C Theta	Protein Coding	51	GC10M006393	2.82	https://www.genecards.org/cgi-bin/carddisp.pl?gene=PRKCQ
ANGPT2	Angiopoietin 2	Protein Coding	46	GC08M006499	2.82	https://www.genecards.org/cgi-bin/carddisp.pl?gene=ANGPT2
ANXA2	Annexin A2	Protein Coding	49	GC15M060347	2.82	https://www.genecards.org/cgi-bin/carddisp.pl?gene=ANXA2
PTGDS	Prostaglandin D2 Synthase	Protein Coding	46	GC09P136977	2.81	https://www.genecards.org/cgi-bin/carddisp.pl?gene=PTGDS
GPR12	G Protein-Coupled Receptor 12	Protein Coding	39	GC13M026755	2.81	https://www.genecards.org/cgi-bin/carddisp.pl?gene=GPR12
PDE3B	Phosphodiesterase 3B	Protein Coding	44	GC11P014643	2.8	https://www.genecards.org/cgi-bin/carddisp.pl?gene=PDE3B
SELPLG	Selectin P Ligand	Protein Coding	44	GC12M108621	2.79	https://www.genecards.org/cgi-bin/carddisp.pl?gene=SELPLG
FADS2	Fatty Acid Desaturase 2	Protein Coding	44	GC11P061792	2.79	https://www.genecards.org/cgi-bin/carddisp.pl?gene=FADS2
PTGER3	Prostaglandin E Receptor 3	Protein Coding	47	GC01M070852	2.79	https://www.genecards.org/cgi-bin/carddisp.pl?gene=PTGER3
LCN2	Lipocalin 2	Protein Coding	45	GC09P128149	2.79	https://www.genecards.org/cgi-bin/carddisp.pl?gene=LCN2
HLX	H2.0 Like Homeobox	Protein Coding	41	GC01P220879	2.79	https://www.genecards.org/cgi-bin/carddisp.pl?gene=HLX
HLA-DMA	Major Histocompatibility Complex, Class II, DM Alpha	Protein Coding	41	GC06M032950	2.77	https://www.genecards.org/cgi-bin/carddisp.pl?gene=HLA-DMA
CYLD	CYLD Lysine 63 Deubiquitinase	Protein Coding	49	GC16P050742	2.77	https://www.genecards.org/cgi-bin/carddisp.pl?gene=CYLD
FEN1	Flap Structure-Specific Endonuclease 1	Protein Coding	48	GC11P061811	2.77	https://www.genecards.org/cgi-bin/carddisp.pl?gene=FEN1
ATXN2	Ataxin 2	Protein Coding	47	GC12M111443	2.77	https://www.genecards.org/cgi-bin/carddisp.pl?gene=ATXN2
MPZ	Myelin Protein Zero	Protein Coding	45	GC01M161304	2.77	https://www.genecards.org/cgi-bin/carddisp.pl?gene=MPZ
H2AX	H2A.X Variant Histone	Protein Coding	37	GC11M119097	2.77	https://www.genecards.org/cgi-bin/carddisp.pl?gene=H2AX
LOC110806262	Solute Carrier Family 6 Member 4 Gene Promoter	Biological Region	2	GC17U902739	2.77	https://www.genecards.org/cgi-bin/carddisp.pl?gene=LOC110806262
SNCA	Synuclein Alpha	Protein Coding	51	GC04M089724	2.76	https://www.genecards.org/cgi-bin/carddisp.pl?gene=SNCA
ACTA2	Actin Alpha 2, Smooth Muscle	Protein Coding	49	GC10M088935	2.76	https://www.genecards.org/cgi-bin/carddisp.pl?gene=ACTA2
AGPS	Alkylglycerone Phosphate Synthase	Protein Coding	44	GC02P177392	2.76	https://www.genecards.org/cgi-bin/carddisp.pl?gene=AGPS
BBS4	Bardet-Biedl Syndrome 4	Protein Coding	42	GC15P072686	2.76	https://www.genecards.org/cgi-bin/carddisp.pl?gene=BBS4
NPTN	Neuroplastin	Protein Coding	40	GC15M073560	2.76	https://www.genecards.org/cgi-bin/carddisp.pl?gene=NPTN
TPSD1	Tryptase Delta 1	Protein Coding	36	GC16P001256	2.76	https://www.genecards.org/cgi-bin/carddisp.pl?gene=TPSD1
UBC	Ubiquitin C	Protein Coding	44	GC12M124911	2.75	https://www.genecards.org/cgi-bin/carddisp.pl?gene=UBC
PTGIR	Prostaglandin I2 Receptor	Protein Coding	48	GC19M046611	2.75	https://www.genecards.org/cgi-bin/carddisp.pl?gene=PTGIR
ADCYAP1R1	ADCYAP Receptor Type I	Protein Coding	45	GC07P031058	2.75	https://www.genecards.org/cgi-bin/carddisp.pl?gene=ADCYAP1R1
XDH	Xanthine Dehydrogenase	Protein Coding	47	GC02M031294	2.74	https://www.genecards.org/cgi-bin/carddisp.pl?gene=XDH
DDX39B	DExD-Box Helicase 39B	Protein Coding	40	GC06M031530	2.74	https://www.genecards.org/cgi-bin/carddisp.pl?gene=DDX39B
NFKBIL1	NFKB Inhibitor Like 1	Protein Coding	38	GC06P033394	2.74	https://www.genecards.org/cgi-bin/carddisp.pl?gene=NFKBIL1
RUNX1	RUNX Family Transcription Factor 1	Protein Coding	50	GC21M034787	2.74	https://www.genecards.org/cgi-bin/carddisp.pl?gene=RUNX1

## Sheet: CTD
Gene Symbol	Gene ID	Disease Name	Disease ID	Direct Evidence	Inference Network	Inference Score	Reference Count
IL4	3565	Asthma	MESH:D001249	marker/mechanism	1,6-hexamethylene diisocyanate|2,4-Dichlorophenoxyacetic Acid|4,4'-diphenylmethane diisocyanate|Acetaldehyde|Acetaminophen|Air Pollutants|Air Pollutants, Occupational|Albuterol|Allergens|Antigens, Dermatophagoides|Arsenic|Arsenic Trioxide|Aspirin|Beclomethasone|Benzo(a)pyrene|Benzofurans|Budesonide|Cadmium|Carbon Monoxide|Carbon Tetrachloride|Cilomilast|Cocaine|curdlan|Cyclic AMP|DDT|Dexamethason…	228.11	320
TNF	7124	Asthma	MESH:D001249	marker/mechanism	2,4-Dichlorophenoxyacetic Acid|3-(2,4-diamino-6-(3-hydroxyphenyl)pteridin-7-yl)phenol|Acetaldehyde|Acetaminophen|Adenosine|Aerosols|Air Pollutants|Air Pollutants, Occupational|Albuterol|Antigens, Bacterial|Antigens, Dermatophagoides|Anti-Inflammatory Agents, Non-Steroidal|Arsenic|Arsenic Trioxide|Artesunate|Aspirin|Beclomethasone|Benzo(a)pyrene|beta-Glucans|Budesonide|Cadmium|Carbamates|Carbon Mo…	217.84	392
IL10	3586	Asthma	MESH:D001249	marker/mechanism	1,6-hexamethylene diisocyanate|4,4'-diphenylmethane diisocyanate|Acetaldehyde|Acetaminophen|Adenosine|Air Pollutants|Air Pollutants, Occupational|Albuterol|Allergens|Antigens, Bacterial|Antigens, Dermatophagoides|Arsenic|Arsenic Trioxide|Aspirin|Beclomethasone|Benzo(a)pyrene|beta-Glucans|Cadmium|Carbamates|Carbon Monoxide|Carbon Tetrachloride|Cocaine|curdlan|Dexamethasone|Dextromethorphan|Diazino…	216.29	301
IL6	3569	Asthma	MESH:D001249	marker/mechanism	2,4-Dichlorophenoxyacetic Acid|Acetaldehyde|Acetaminophen|Aerosols|Air Pollutants|Air Pollutants, Occupational|Albuterol|Antigens, Bacterial|Antigens, Dermatophagoides|Anti-Inflammatory Agents, Non-Steroidal|Arsenic|Arsenic Trioxide|Artesunate|Aspirin|Beclomethasone|Benzo(a)pyrene|Benzofurans|beta-Glucans|Budesonide|Cadmium|Carbamates|Carbon Disulfide|Carbon Monoxide|Carbon Tetrachloride|Cilomila…	194.78	370
IL13	3596	Asthma	MESH:D001249	marker/mechanism	1,6-hexamethylene diisocyanate|3-(2,4-diamino-6-(3-hydroxyphenyl)pteridin-7-yl)phenol|4,4'-diphenylmethane diisocyanate|Acetaminophen|Air Pollutants|Air Pollutants, Occupational|Albuterol|Allergens|Antigens, Dermatophagoides|Arsenic|Arsenic Trioxide|Aspirin|Beclomethasone|Benzo(a)pyrene|Benzofurans|Budesonide|Carbon Monoxide|Carbon Tetrachloride|curdlan|Dexamethasone|Dust|Emodin|Formaldehyde|Form…	191.81	296
IL1B	3553	Asthma	MESH:D001249	marker/mechanism	8-epi-prostaglandin F2alpha|Acetaldehyde|Acetaminophen|Adenosine|Aerosols|Air Pollutants|Air Pollutants, Occupational|Albuterol|Antigens, Bacterial|Antigens, Dermatophagoides|Anti-Inflammatory Agents, Non-Steroidal|Arsenic|Arsenic Trioxide|Artesunate|Aspirin|Beclomethasone|Benzo(a)pyrene|Budesonide|Cadmium|Carbamates|Carbon Monoxide|Carbon Tetrachloride|Cilomilast|Cocaine|curdlan|Cyclic AMP|DDT|D…	186.95	341
IL5	3567	Asthma	MESH:D001249	marker/mechanism	1,6-hexamethylene diisocyanate|2,4-Dichlorophenoxyacetic Acid|Adrenal Cortex Hormones|Air Pollutants|Air Pollutants, Occupational|Albuterol|Allergens|Antigens, Dermatophagoides|Beclomethasone|Benzo(a)pyrene|Benzofurans|Budesonide|Carbon Tetrachloride|Cilomilast|Dexamethasone|Drugs, Chinese Herbal|Dust|Emodin|epigallocatechin gallate|Fluticasone|Formaldehyde|Glucocorticoids|glyphosate|Hexachlorocy…	168.24	265
CAT	847	Asthma	MESH:D001249	marker/mechanism	2,4-Dichlorophenoxyacetic Acid|Acetaldehyde|Acetaminophen|Aerosols|Air Pollutants|Air Pollutants, Occupational|Albuterol|Aminophylline|Arsenic|Arsenic Trioxide|Artesunate|Aspirin|Beclomethasone|Benzo(a)pyrene|Cadmium|Carbaryl|Carbon Disulfide|Carbon Monoxide|Carbon Tetrachloride|Chlordan|Cocaine|DDT|Dexamethasone|Diazinon|Drugs, Chinese Herbal|Dust|Emodin|epigallocatechin gallate|Epinephrine|Feno…	150.95	299
NOS2	4843	Asthma	MESH:D001249	marker/mechanism	4,4'-diphenylmethane diisocyanate|Acetaldehyde|Acetaminophen|Adenosine|Air Pollutants|Air Pollutants, Occupational|Albuterol|Amides|Arsenic|Arsenic Trioxide|Aspirin|Beclomethasone|Benzo(a)pyrene|Budesonide|Cadmium|Carbaryl|Carbon Monoxide|Carbon Tetrachloride|DDT|Decitabine|Dexamethasone|Diazinon|Drugs, Chinese Herbal|Dust|Emodin|Endotoxins|epigallocatechin gallate|Epinephrine|Formaldehyde|gerani…	143.36	301
CCL2	6347	Asthma	MESH:D001249	marker/mechanism	2,4-Dichlorophenoxyacetic Acid|Acetaldehyde|Acetaminophen|Aerosols|Air Pollutants|Antigens, Bacterial|Antigens, Dermatophagoides|Arsenic|Arsenic Trioxide|Aspirin|Beclomethasone|Benzo(a)pyrene|Benzofurans|beta-Glucans|Budesonide|Cadmium|Carbon Tetrachloride|Cocaine|curdlan|Dexamethasone|Dextromethorphan|Dust|Endotoxins|epigallocatechin gallate|Fluticasone|Formaldehyde|Glutathione|Halothane|Heparin…	137.53	278
ICAM1	3383	Asthma	MESH:D001249	marker/mechanism	1,6-hexamethylene diisocyanate|4,4'-diphenylmethane diisocyanate|Acetaminophen|Air Pollutants|Air Pollutants, Occupational|Allergens|Antigens, Bacterial|Arsenic|Arsenic Trioxide|Aspirin|Beclomethasone|Benzo(a)pyrene|Cadmium|Carbon Monoxide|Carbon Tetrachloride|Cocaine|curdlan|Decitabine|Dexamethasone|Drugs, Chinese Herbal|Dust|Emodin|Fluticasone|Formaldehyde|geraniol|Glucocorticoids|Glutathione|H…	135.7	211
TGFB1	7040	Asthma	MESH:D001249	marker/mechanism	Acetaldehyde|Acetaminophen|Aerosols|Air Pollutants|Allergens|Antigens, Dermatophagoides|Arsenic|Arsenic Trioxide|Aspirin|Benzo(a)pyrene|Cadmium|Carbon Disulfide|Carbon Tetrachloride|curdlan|DDT|Decitabine|Dexamethasone|Diazinon|Drugs, Chinese Herbal|Dust|Emodin|epigallocatechin gallate|Formaldehyde|geraniol|Glutathione|glyphosate|Heparin|Heptachlor|Hexachlorocyclohexane|Hydrocortisone|Ibuprofen|I…	130.43	197
VEGFA	7422	Asthma	MESH:D001249	marker/mechanism	2,4-Dichlorophenoxyacetic Acid|Acetaminophen|Adenosine|Aerosols|Air Pollutants, Occupational|Arsenic|Arsenic Trioxide|Artesunate|Aspirin|Beclomethasone|Benzo(a)pyrene|Budesonide|Cadmium|Carbon Disulfide|Carbon Tetrachloride|Cocaine|curdlan|Cyclic AMP|DDT|Decitabine|Dexamethasone|Diazinon|Drugs, Chinese Herbal|Dust|Emodin|epigallocatechin gallate|Formaldehyde|geraniol|Glutathione|Heparin|Hexachlor…	119.85	212
CCL11	6356	Asthma	MESH:D001249	marker/mechanism	2,4-Dichlorophenoxyacetic Acid|Acetaminophen|Air Pollutants|Antigens, Bacterial|Antigens, Dermatophagoides|Beclomethasone|Benzo(a)pyrene|Budesonide|Cilomilast|curdlan|Dexamethasone|Drugs, Chinese Herbal|Dust|Endotoxins|Fluticasone|Heparin|Methotrexate|Mustard Gas|Nitrogen Dioxide|Ovalbumin|ovalbumin-alum|Ozone|Particulate Matter|phthalic anhydride|Prednisolone|Prednisone|Resveratrol|Salmeterol Xi…	119.33	210
MMP9	4318	Asthma	MESH:D001249	marker/mechanism	Acetaldehyde|Acetaminophen|Aerosols|Air Pollutants|Air Pollutants, Occupational|Arsenic|Arsenic Trioxide|Artesunate|Aspirin|Beclomethasone|Benzo(a)pyrene|Benzofurans|Budesonide|Cadmium|Carbon Monoxide|Carbon Tetrachloride|Cocaine|Decitabine|Dexamethasone|Drugs, Chinese Herbal|Dust|epigallocatechin gallate|Formoterol Fumarate|Glutathione|glyphosate|Heparin|Heptachlor|Hydrocortisone|Hydrogen Sulfid…	116.67	256
BCL2	596	Asthma	MESH:D001249	marker/mechanism	Acetaldehyde|Acetaminophen|Air Pollutants|Albuterol|Aminophylline|Arsenic|Arsenic Trioxide|Artesunate|Aspirin|Benzo(a)pyrene|Budesonide|Cadmium|Carbamates|Carbon Disulfide|Carbon Tetrachloride|Chromates|Cocaine|Cromolyn Sodium|curdlan|DDT|Decitabine|Dexamethasone|Dextromethorphan|Diazinon|Drugs, Chinese Herbal|Emodin|epigallocatechin gallate|Formaldehyde|Formoterol Fumarate|gamma-Tocopherol|geran…	114.15	229
GSTM1	2944	Asthma	MESH:D001249	marker/mechanism	1,6-hexamethylene diisocyanate|4,4'-diphenylmethane diisocyanate|Acetaminophen|Air Pollutants|Air Pollutants, Occupational|Arsenic|Arsenic Trioxide|Aspirin|Benzo(a)pyrene|Cadmium|Carbon Disulfide|Carbon Tetrachloride|Dexamethasone|Diazinon|epigallocatechin gallate|gamma-Tocopherol|Glutathione|Herbicides|Hydrocarbons, Chlorinated|Lipid Peroxides|Mercury|Methotrexate|Mustard Gas|Nitric Oxide|Nitrog…	108.22	117
CD14	929	Asthma	MESH:D001249	marker/mechanism	Acetaminophen|Adenosine|Air Pollutants|Air Pollutants, Occupational|Antigens, Bacterial|Arsenic|Arsenic Trioxide|Benzo(a)pyrene|Cadmium|Carbon Tetrachloride|Decitabine|Dexamethasone|Drugs, Chinese Herbal|Dust|epigallocatechin gallate|Glutathione|Histamine|Hydrocortisone|Isoproterenol|Methotrexate|Mustard Gas|Nitric Oxide|Ovalbumin|Ozone|Paraquat|Particulate Matter|Phenobarbital|Plant Preparations…	107.36	86
SOD1	6647	Asthma	MESH:D001249	marker/mechanism	Acetaminophen|Aerosols|Arsenic|Arsenic Trioxide|Benzo(a)pyrene|Cadmium|Carbon Monoxide|Carbon Tetrachloride|Chlordan|Cocaine|DDT|Dexamethasone|Diazinon|Drugs, Chinese Herbal|Dust|Emodin|epigallocatechin gallate|Epinephrine|Formaldehyde|gamma-Tocopherol|geraniol|Glutathione|glyphosate|Histamine|Hydrocarbons, Chlorinated|Isoproterenol|LGM2605|Malathion|Mercury|Methotrexate|Nitric Oxide|Nitrogen Dio…	105.53	94
ADRB2	154	Asthma	MESH:D001249	marker/mechanism	Acetaminophen|Albuterol|Aspirin|Beclomethasone|Benzo(a)pyrene|Budesonide|Cyclic AMP|DDT|Decitabine|Dexamethasone|Diazinon|Drugs, Chinese Herbal|epigallocatechin gallate|Epinephrine|Fenoterol|Formoterol Fumarate|Histamine|Isoproterenol|Ketotifen|Metaproterenol|Methotrexate|Nitric Oxide|Ozone|Parathion|Particulate Matter|Procaterol|Propranolol|Salmeterol Xinafoate|Soot|Synephrine|Terbutaline|Timolo…	105.24	211
GSTP1	2950	Asthma	MESH:D001249	marker/mechanism	Acetaminophen|Air Pollutants|Air Pollutants, Occupational|Amides|Arsenic|Arsenic Trioxide|Artesunate|Beclomethasone|Benzo(a)pyrene|bisphenol A glucuronide|Cadmium|Captan|Carbon Tetrachloride|Cocaine|Decitabine|Dexamethasone|Emodin|epigallocatechin gallate|Formaldehyde|geraniol|Glutathione|Herbicides|Ibuprofen|Lansoprazole|Mercury|Nifedipine|Nitrogen Dioxide|Ozone|Paraquat|Parathion|Particulate Ma…	101	206
CCL5	6352	Asthma	MESH:D001249	marker/mechanism	Acetaminophen|Aerosols|Albuterol|Antigens, Bacterial|Antigens, Dermatophagoides|Arsenic|Beclomethasone|Benzo(a)pyrene|Budesonide|Cadmium|Carbon Tetrachloride|Cilomilast|curdlan|Dexamethasone|Dust|flunisolide|Fluticasone|Formaldehyde|Formoterol Fumarate|Glutathione|Leukotriene B4|Methotrexate|Mustard Gas|Nitric Oxide|Nitrogen Dioxide|Ovalbumin|Ozone|Particulate Matter|Permethrin|Phenobarbital|Poly…	97.76	232
HMOX1	3162	Asthma	MESH:D001249	marker/mechanism	1,6-hexamethylene diisocyanate|Acetaminophen|Aerosols|Air Pollutants|Air Pollutants, Occupational|Antigens, Bacterial|Arsenic|Arsenic Trioxide|Aspirin|Benzo(a)pyrene|Cadmium|Carbaryl|Carbon Disulfide|Carbon Monoxide|Carbon Tetrachloride|Dexamethasone|Diazinon|Drugs, Chinese Herbal|Dust|Emodin|epigallocatechin gallate|Formaldehyde|gamma-Tocopherol|geraniol|Glutathione|Heparin|Isoproterenol|Lansopr…	92.63	121
IL1RN	3557	Asthma	MESH:D001249	marker/mechanism	Acetaminophen|Air Pollutants|Air Pollutants, Occupational|Antigens, Bacterial|Arsenic|Arsenic Trioxide|Aspirin|Beclomethasone|Benzo(a)pyrene|Cadmium|Carbon Tetrachloride|Cyclic AMP|Dexamethasone|Dust|Ibuprofen|Isoproterenol|Methacholine Chloride|Methotrexate|Methylprednisolone|Mustard Gas|Ovalbumin|Ozone|Paraquat|Particulate Matter|Prednisolone|Resveratrol|Smoke|Soot|Tobacco Smoke Pollution|Treti…	90.96	139
NQO1	1728	Asthma	MESH:D001249	marker/mechanism	1,6-hexamethylene diisocyanate|Acetaminophen|Aerosols|Air Pollutants|Air Pollutants, Occupational|Amides|Antigens, Dermatophagoides|Arsenic|Arsenic Trioxide|Aspirin|Benzo(a)pyrene|Cadmium|Carbon Disulfide|Carbon Tetrachloride|Decitabine|Dexamethasone|Diazinon|Drugs, Chinese Herbal|Dust|epigallocatechin gallate|Ethylene Dibromide|Formaldehyde|gamma-Tocopherol|geraniol|Glutathione|Hydrocortisone|Ib…	90.43	94
EDN1	1906	Asthma	MESH:D001249	marker/mechanism	Acetaminophen|Adrenal Cortex Hormones|Arsenic Trioxide|Benzo(a)pyrene|Cadmium|Carbon Monoxide|Carbon Tetrachloride|Cocaine|Dexamethasone|Drugs, Chinese Herbal|Dust|epigallocatechin gallate|Formaldehyde|Heparin|Histamine|Hydrogen Sulfide|Isoproterenol|Leukotriene C4|Methotrexate|Methylprednisolone|montelukast|Mustard Gas|Nifedipine|Nitric Oxide|Nitrogen Dioxide|Ozone|Paraquat|Particulate Matter|Ph…	89.34	184
CYP2E1	1571	Asthma	MESH:D001249	marker/mechanism	Acetaldehyde|Acetaminophen|Aerosols|Arsenic|Arsenic Trioxide|Aspirin|Benzo(a)pyrene|Cadmium|Carbaryl|Carbon Monoxide|Carbon Tetrachloride|Dexamethasone|Dextromethorphan|Drugs, Chinese Herbal|epigallocatechin gallate|Ethylene Dibromide|geraniol|Glutathione|glyphosate|Halothane|Hexachlorocyclohexane|Hydrocortisone|Isoproterenol|Malathion|Nifedipine|Nitric Oxide|Ozone|Paraquat|Parathion|Particulate …	86.98	113
IL33	90865	Asthma	MESH:D001249	marker/mechanism	Acetaminophen|Air Pollutants|Air Pollutants, Occupational|Allergens|Antigens, Bacterial|Antigens, Dermatophagoides|Benzo(a)pyrene|Cadmium|Carbon Tetrachloride|Dexamethasone|Formaldehyde|Glutathione|glyphosate|Mercury|Mustard Gas|Ovalbumin|ovalbumin-alum|Ozone|Paraquat|Particulate Matter|Phenobarbital|Soot|Tobacco Smoke Pollution|Toluene 2,4-Diisocyanate|tranilast|Tretinoin|trimellitic anhydride|V…	86.86	105
IL1RL1	9173	Asthma	MESH:D001249	marker/mechanism	2,4-Dichlorophenoxyacetic Acid|Acetaminophen|Aerosols|Air Pollutants|Allergens|Antigens, Bacterial|Antigens, Dermatophagoides|Arsenic|Benzo(a)pyrene|Cadmium|Carbon Tetrachloride|Dexamethasone|Drugs, Chinese Herbal|Formaldehyde|Methotrexate|Mustard Gas|Ovalbumin|Ozone|Paraquat|Particulate Matter|Phenobarbital|Smoke|Tobacco Smoke Pollution|Toluene 2,4-Diisocyanate|Tretinoin|trimellitic anhydride|Ve…	83.48	108
MMP1	4312	Asthma	MESH:D001249	marker/mechanism	Acetaldehyde|Acetaminophen|Aerosols|Air Pollutants|Arsenic|Arsenic Trioxide|Benzo(a)pyrene|Cadmium|Carbon Tetrachloride|Decitabine|Dexamethasone|Drugs, Chinese Herbal|epigallocatechin gallate|Formaldehyde|Heparin|Histamine|Ibuprofen|Isoproterenol|Methotrexate|Nifedipine|Paraquat|Particulate Matter|Phenobarbital|Plant Preparations|Resveratrol|Smoke|Soot|Tobacco Smoke Pollution|Tretinoin|Vehicle Em…	74.07	73
DNMT1	1786	Asthma	MESH:D001249	marker/mechanism	Acetaminophen|Air Pollutants|Antigens, Dermatophagoides|Arsenic|Arsenic Trioxide|Benzo(a)pyrene|Cadmium|Carbon Tetrachloride|DDT|Decitabine|Dexamethasone|Drugs, Chinese Herbal|Dust|epigallocatechin gallate|Formaldehyde|Mustard Gas|Ovalbumin|ovalbumin-alum|Ozone|Particulate Matter|Permethrin|Phenobarbital|Polychlorinated Biphenyls|Resveratrol|Tretinoin|trimellitic anhydride|Vehicle Emissions	70.24	67
PLAU	5328	Asthma	MESH:D001249	marker/mechanism	Acetaldehyde|Aerosols|Air Pollutants|Antigens, Bacterial|Arsenic|Arsenic Trioxide|Benzo(a)pyrene|Cadmium|Carbon Tetrachloride|Decitabine|Dexamethasone|Dust|epigallocatechin gallate|Heparin|Ibuprofen|Isoproterenol|Methotrexate|Mustard Gas|Ovalbumin|Ozone|Paraquat|Particulate Matter|Resveratrol|Smoke|Tobacco Smoke Pollution|Tretinoin|Vehicle Emissions|Zinc	68.25	74
ALOX5	240	Asthma	MESH:D001249	marker/mechanism	Acetaminophen|Arsenic|Benzo(a)pyrene|Cadmium|Carbon Tetrachloride|Dexamethasone|Drugs, Chinese Herbal|Dust|Histamine|Leukotriene B4|Leukotriene C4|Leukotriene D4|Leukotrienes|Loratadine|Methotrexate|montelukast|Nitric Oxide|Ovalbumin|Paraquat|Platelet Activating Factor|Propranolol|Resveratrol|Tretinoin|Triamcinolone Acetonide|trimellitic anhydride|zileuton|Zinc	67.15	62
AREG	374	Asthma	MESH:D001249	marker/mechanism	Acetaminophen|Air Pollutants|Arsenic|Benzo(a)pyrene|Benzofurans|Cadmium|Carbon Monoxide|Carbon Tetrachloride|Decitabine|Dexamethasone|Drugs, Chinese Herbal|Dust|Formaldehyde|Methotrexate|Ozone|Particulate Matter|Phenobarbital|Polychlorinated Biphenyls|Resveratrol|Smoke|Soot|Sulfur Dioxide|Tobacco Smoke Pollution|Tretinoin|Vehicle Emissions|Zinc	66.77	74
PARP1	142	Asthma	MESH:D001249	marker/mechanism	Acetaminophen|Air Pollutants|Air Pollutants, Occupational|Arsenic|Arsenic Trioxide|Artesunate|Aspirin|Benzo(a)pyrene|Cadmium|Carbon Tetrachloride|Cocaine|Decitabine|Dexamethasone|Drugs, Chinese Herbal|Emodin|epigallocatechin gallate|Formaldehyde|Glutathione|glyphosate|Heparin|Isoproterenol|Malathion|Methotrexate|Metoclopramide|Mustard Gas|Nitric Oxide|Paraquat|Particulate Matter|phenanthrene|Phen…	62.18	121
STAT4	6775	Asthma	MESH:D001249	marker/mechanism	Acetaminophen|Air Pollutants|Allergens|Antigens, Bacterial|Arsenic|Arsenic Trioxide|Benzo(a)pyrene|curdlan|Dexamethasone|Methotrexate|Methylprednisolone|Ovalbumin|Paraquat|Particulate Matter|Prednisolone|Resveratrol|trimellitic anhydride|Vehicle Emissions|Zinc	61.39	55
ALDH2	217	Asthma	MESH:D001249	marker/mechanism	Acetaldehyde|Acetaminophen|Air Pollutants|Benzo(a)pyrene|Cadmium|Carbon Tetrachloride|Cocaine|Decitabine|Dexamethasone|Dust|EPTC|Formaldehyde|Herbicides|Isoproterenol|Nitric Oxide|Paraquat|Particulate Matter|Phenobarbital|Resveratrol|Smoke|Tobacco Smoke Pollution|Tretinoin|Vehicle Emissions|Zinc	59.75	66
TIMP3	7078	Asthma	MESH:D001249	marker/mechanism	Acetaminophen|Arsenic Trioxide|Benzo(a)pyrene|Cadmium|Carbon Tetrachloride|Decitabine|Dexamethasone|epigallocatechin gallate|Formaldehyde|glyphosate|Isoproterenol|Malathion|Methotrexate|Paraquat|Particulate Matter|Polychlorinated Biphenyls|Resveratrol|Smoke|Soot|Tobacco Smoke Pollution|Tretinoin|Vehicle Emissions|Zinc	58.74	57
TBX21	30009	Asthma	MESH:D001249	marker/mechanism	Acetaminophen|Antigens, Bacterial|Aspirin|Benzo(a)pyrene|Carbon Tetrachloride|DDT|Dexamethasone|Formaldehyde|Ibuprofen|Ovalbumin|Particulate Matter|Resveratrol|Soot|Tobacco Smoke Pollution|Tretinoin|trimellitic anhydride|Vehicle Emissions	55.91	53
TNC	3371	Asthma	MESH:D001249	marker/mechanism	Acetaminophen|Arsenic|Benzo(a)pyrene|Cadmium|Carbon Tetrachloride|Decitabine|Dexamethasone|Dust|Formaldehyde|Ibuprofen|Methotrexate|Mustard Gas|Ozone|Paraquat|Particulate Matter|Smoke|Soot|Tobacco Smoke Pollution|Tretinoin|Vehicle Emissions|Zinc	55.87	61
TSLP	85480	Asthma	MESH:D001249	marker/mechanism	Acetaminophen|Air Pollutants, Occupational|Antigens, Bacterial|Antigens, Dermatophagoides|Arsenic|Benzo(a)pyrene|Carbon Tetrachloride|Dexamethasone|Formaldehyde|glyphosate|Ovalbumin|Particulate Matter|Phenobarbital|Plant Preparations|Polychlorinated Biphenyls|Toluene 2,4-Diisocyanate|Tretinoin|Vehicle Emissions	55.42	75
HNMT	3176	Asthma	MESH:D001249	marker/mechanism	Acetaminophen|Arsenic Trioxide|Aspirin|Benzo(a)pyrene|Carbon Tetrachloride|Dexamethasone|Hexachlorocyclohexane|Histamine|Mustard Gas|Nicardipine|Nifedipine|Nitrogen Dioxide|Particulate Matter|Phenobarbital|Tobacco Smoke Pollution|Vehicle Emissions|Zinc	51.55	53
KRT19	3880	Asthma	MESH:D001249	marker/mechanism	Aerosols|Arsenic Trioxide|Benzo(a)pyrene|Cadmium|Carbon Tetrachloride|Dexamethasone|Drugs, Chinese Herbal|Emodin|Mustard Gas|Ozone|Particulate Matter|Phenobarbital|Resveratrol|Smoke|Soot|Tobacco Smoke Pollution|Toluene 2,4-Diisocyanate|Tretinoin|Vitamin A|Zinc	51.16	81
ARG2	384	Asthma	MESH:D001249	marker/mechanism	Acetaminophen|Arsenic|Benzo(a)pyrene|Dexamethasone|Drugs, Chinese Herbal|Emodin|Formaldehyde|Mercury|Methotrexate|Ozone|Paraquat|Particulate Matter|Pesticides|Phenobarbital|Resveratrol|Soot|Tobacco Smoke Pollution|trimellitic anhydride|Zinc	50.16	57
PDE4B	5142	Asthma	MESH:D001249	marker/mechanism	Acetaminophen|Albuterol|Arsenic|Arsenic Trioxide|Benzo(a)pyrene|Carbon Tetrachloride|Cilomilast|Cyclic AMP|Decitabine|Formaldehyde|Histamine|Methotrexate|Phenobarbital|Roflumilast|Smoke|Soot|Tobacco Smoke Pollution|Tretinoin|Vehicle Emissions	49.93	86
IL6R	3570	Asthma	MESH:D001249	marker/mechanism	Acetaminophen|Air Pollutants, Occupational|Allergens|Arsenic|Benzo(a)pyrene|Cocaine|Decitabine|Dexamethasone|Drugs, Chinese Herbal|Methotrexate|Mustard Gas|Ozone|Pesticides|Polychlorinated Biphenyls|Theophylline|Tobacco Smoke Pollution|Vehicle Emissions|Zinc	48.68	88
CXCL14	9547	Asthma	MESH:D001249	marker/mechanism	Acetaminophen|Aerosols|Air Pollutants|Arsenic Trioxide|Benzo(a)pyrene|Cadmium|Carbon Tetrachloride|Decitabine|Methotrexate|Ozone|Parathion|Particulate Matter|Phenobarbital|Resveratrol|Smoke|Tobacco Smoke Pollution|Tretinoin	46.51	50
ARG1	383	Asthma	MESH:D001249	marker/mechanism	Acetaminophen|Arsenic Trioxide|Benzo(a)pyrene|Carbon Tetrachloride|Diazinon|Formaldehyde|Hydrocortisone|Mercury|Methotrexate|Mustard Gas|Nitric Oxide|Ozone|Paraquat|Particulate Matter|Resveratrol|Salicylic Acid|Soot|Tobacco Smoke Pollution|Tretinoin	45.31	50
PDE4D	5144	Asthma	MESH:D001249	marker/mechanism	Acetaminophen|Air Pollutants, Occupational|Arsenic|Arsenic Trioxide|Benzo(a)pyrene|Carbon Tetrachloride|Cilomilast|Dexamethasone|Formaldehyde|Ozone|Particulate Matter|Resveratrol|Roflumilast|Tobacco Smoke Pollution|Tretinoin|Zinc	45.02	49
FOXP3	50943	Asthma	MESH:D001249	marker/mechanism	Air Pollutants|Arsenic|Arsenic Trioxide|Benzo(a)pyrene|Carbon Monoxide|Decitabine|Nitrogen Dioxide|Ovalbumin|ovalbumin-alum|Ozone|Particulate Matter|phenanthrene|Resveratrol|Soot|Vehicle Emissions	43.5	51
RNASE3	6037	Asthma	MESH:D001249	marker/mechanism	Allergens|Beclomethasone|Budesonide|Dust|Formoterol Fumarate|montelukast|Particulate Matter|Salmeterol Xinafoate|Vehicle Emissions|zafirlukast	41.5	151
OVAL	101801591	Asthma	MESH:D001249	marker/mechanism	Air Pollutants|Beclomethasone|Dexamethasone|Formaldehyde|Methacholine Chloride|Nitrogen Dioxide|Particulate Matter|Plant Preparations|Resveratrol|Sulfur Dioxide|Triamcinolone Acetonide|Vehicle Emissions	40.04	109
PPP2CA	5515	Asthma	MESH:D001249	marker/mechanism	Acetaminophen|Arsenic Trioxide|Benzo(a)pyrene|Cocaine|Dexamethasone|Diazinon|Drugs, Chinese Herbal|Isoproterenol|Ozone|Resveratrol|Soot|Theophylline|Tobacco Smoke Pollution|Tretinoin	39.96	78
TNIP1	10318	Asthma	MESH:D001249	marker/mechanism	Acetaminophen|Arsenic|Benzo(a)pyrene|Carbon Tetrachloride|Dexamethasone|Dust|glyphosate|Methotrexate|Ozone|Particulate Matter|Resveratrol|Soot|Vehicle Emissions	39.14	42
MMP10	4319	Asthma	MESH:D001249	marker/mechanism	Acetaminophen|Aerosols|Benzo(a)pyrene|Carbon Tetrachloride|Decitabine|Drugs, Chinese Herbal|Formaldehyde|Methotrexate|Methylprednisolone|Particulate Matter|Phenobarbital|Prednisolone|Tobacco Smoke Pollution|Tretinoin|trimellitic anhydride	38.5	50
HSD11B2	3291	Asthma	MESH:D001249	marker/mechanism	Acetaminophen|Adrenal Cortex Hormones|Beclomethasone|Benzo(a)pyrene|Cadmium|Carbon Tetrachloride|Decitabine|Dexamethasone|Glucocorticoids|Hydrocortisone|Leukotriene B4|Prednisolone|Prednisone|Tobacco Smoke Pollution|zileuton|Zinc	38.26	110
BGLAP	632	Asthma	MESH:D001249	marker/mechanism	Acetaminophen|Arsenic Trioxide|Beclomethasone|Budesonide|Cadmium|Carbon Tetrachloride|Dexamethasone|Fluticasone|Methotrexate|Methylprednisolone|montelukast|Resveratrol|Tobacco Smoke Pollution|Tretinoin|Vehicle Emissions|Zinc	36.61	118
HLA-DQB1	3119	Asthma	MESH:D001249	marker/mechanism	Acetaminophen|Air Pollutants, Occupational|Arsenic|Benzo(a)pyrene|Dexamethasone|Ketoprofen|Mercury|Nifedipine|Tobacco Smoke Pollution|Toluene 2,4-Diisocyanate|Tretinoin	33.53	52
MYB	4602	Asthma	MESH:D001249	marker/mechanism	Air Pollutants, Occupational|Benzo(a)pyrene|Dexamethasone|geraniol|glyphosate|Methotrexate|Polychlorinated Biphenyls|Soot|Tobacco Smoke Pollution|Tretinoin|trimellitic anhydride|Vehicle Emissions|Zinc	33.52	33
PLA2G7	7941	Asthma	MESH:D001249	marker/mechanism	Acetaminophen|Benzo(a)pyrene|Carbon Monoxide|Carbon Tetrachloride|Isoproterenol|Nitrogen Dioxide|Ozone|Parathion|Particulate Matter|Platelet Activating Factor|Sulfur Dioxide|Tobacco Smoke Pollution|Tretinoin	33.31	46
NPY	4852	Asthma	MESH:D001249	marker/mechanism	Acetaminophen|Arsenic Trioxide|Benzo(a)pyrene|Cadmium|Cocaine|Dexamethasone|Diazinon|Hydrocortisone|Ozone|Soot|Terbutaline|Tobacco Smoke Pollution|Tretinoin|Vehicle Emissions|Zinc	32.67	63
HLA-DRB1	3123	Asthma	MESH:D001249	marker/mechanism	Acetaminophen|Allergens|Arsenic|Aspirin|Benzo(a)pyrene|Dexamethasone|Mustard Gas|Nitric Oxide|Smoke|Tobacco Smoke Pollution|Vehicle Emissions	32.41	33
CTLA4	1493	Asthma	MESH:D001249	marker/mechanism	Acetaminophen|Antigens, Bacterial|Arsenic|Benzo(a)pyrene|Decitabine|Methotrexate|Ovalbumin|Toluene 2,4-Diisocyanate|trimellitic anhydride	26.34	43
TRPA1	8989	Asthma	MESH:D001249	marker/mechanism	Acetaminophen|Benzo(a)pyrene|Formaldehyde|Glutathione|Hydrogen Sulfide|Mustard Gas|Ozone|Paraquat|Particulate Matter|Smoke|Vehicle Emissions	25.41	38
CYSLTR2	57105	Asthma, Aspirin-Induced	MESH:D055963	marker/mechanism	Aspirin|montelukast|pranlukast|zafirlukast	22.6	18
IKZF3	22806	Asthma	MESH:D001249	marker/mechanism	Antigens, Bacterial|Benzo(a)pyrene|Decitabine|Dexamethasone|Ovalbumin|trimellitic anhydride|Vehicle Emissions	22.13	20
ADCY2	108	Asthma	MESH:D001249	marker/mechanism	Air Pollutants|Arsenic|Cocaine|Diazinon|Ozone|Parathion|Particulate Matter|Pesticides	21.87	34
ORMDL3	94103	Asthma	MESH:D001249	marker/mechanism	Acetaminophen|Arsenic|Benzo(a)pyrene|Dexamethasone|Particulate Matter|Phenobarbital|Resveratrol	20.56	24
LTC4S	4056	Asthma, Aspirin-Induced	MESH:D055963	marker/mechanism	Aspirin|Histamine|montelukast|pranlukast	19.8	21
CYSLTR1	10800	Asthma, Aspirin-Induced	MESH:D055963	marker/mechanism	Aspirin|montelukast|pranlukast|zafirlukast	19.71	18
RAD50	10111	Asthma	MESH:D001249	marker/mechanism	Acetaminophen|Arsenic Trioxide|Benzo(a)pyrene|epigallocatechin gallate|Resveratrol|Tobacco Smoke Pollution|Tretinoin|Vehicle Emissions	17.48	22
HLA-DPB1	3115	Asthma	MESH:D001249	marker/mechanism	Acetaminophen|Arsenic|Benzo(a)pyrene|Dexamethasone|Methotrexate|Particulate Matter	17.46	24
HLA-G	3135	Asthma	MESH:D001249	marker/mechanism	Arsenic Trioxide|Aspirin|Decitabine|Methotrexate|Tretinoin|Zinc	16.75	10
WDR36	134430	Asthma	MESH:D001249	marker/mechanism	Acetaminophen|Arsenic|Benzo(a)pyrene|Carbon Tetrachloride|Formaldehyde|Vehicle Emissions	16.5	17
CTNNA3	29119	Asthma	MESH:D001249	marker/mechanism	Benzo(a)pyrene|DDT|Mustard Gas|Phenobarbital|Vehicle Emissions	14.9	13
SCGB3A2	117156	Asthma	MESH:D001249	marker/mechanism	Acetaminophen|Benzo(a)pyrene|Soot|Tobacco Smoke Pollution|Tretinoin	14.75	15
KIF3A	11127	Asthma	MESH:D001249	marker/mechanism	Acetaminophen|Arsenic Trioxide|Aspirin|Cocaine|Polychlorinated Biphenyls	12.4	8
ADCYAP1R1	117	Asthma	MESH:D001249	marker/mechanism	Benzo(a)pyrene|Cocaine|Tobacco Smoke Pollution|Vasodilator Agents|Vehicle Emissions	12.25	19
PYHIN1	149628	Asthma	MESH:D001249	marker/mechanism	Benzo(a)pyrene|Carbon Tetrachloride|Formaldehyde|Soot	11.63	11
HLA-DQA1	3117	Asthma	MESH:D001249	marker/mechanism	Acetaminophen|Arsenic|Dexamethasone|Mercury	11.02	8
DNAH5	1767	Asthma	MESH:D001249	marker/mechanism	Acetaminophen|Benzo(a)pyrene|Hydrogen Sulfide|Vehicle Emissions	11.01	11
GSDMB	55876	Asthma	MESH:D001249	marker/mechanism	Acetaminophen|Smoke|Zinc	9.65	7
TGFB1	7040	Asthma, Occupational	MESH:D059366	marker/mechanism	Chromium|Plant Preparations|Silicon Dioxide|Toluene 2,4-Diisocyanate	9.04	5
SPRR2B	6701	Asthma	MESH:D001249	marker/mechanism	Air Pollutants|Tobacco Smoke Pollution|Vehicle Emissions	8.73	24
PRKD1	5587	Asthma, Occupational	MESH:D059366	marker/mechanism	Disinfectants|Silicon Dioxide	8.47	2
TNF	7124	Asthma, Occupational	MESH:D059366	marker/mechanism	Chromium|Isocyanates|Plant Preparations|Silicon Dioxide|Toluene 2,4-Diisocyanate	7.46	6
PLA2G4A	5321	Asthma, Occupational	MESH:D059366	marker/mechanism	Disinfectants|Silicon Dioxide	7.06	2
PRKCA	5578	Asthma, Occupational	MESH:D059366	marker/mechanism	Disinfectants|Silicon Dioxide	6.57	2
CDHR3	222256	Asthma	MESH:D001249	marker/mechanism	Benzo(a)pyrene|Soot	6.53	5
IFNL3	282617	Asthma	MESH:D001249	marker/mechanism	Benzo(a)pyrene|Vehicle Emissions	6.06	9
PTGS2	5743	Asthma, Aspirin-Induced	MESH:D055963	marker/mechanism	Aspirin|Histamine|montelukast	5.91	19
NPSR1	387129	Asthma	MESH:D001249	marker/mechanism	Cadmium|Vehicle Emissions	5.9	11
PTGS1	5742	Asthma, Occupational	MESH:D059366	marker/mechanism	Plant Preparations|Silicon Dioxide	5.53	3
PTGS2	5743	Asthma, Occupational	MESH:D059366	marker/mechanism	Plant Preparations|Platinum|Silicon Dioxide	5.38	4
TBX21	30009	Asthma, Nasal Polyps, And Aspirin Intolerance	MESH:C565935	marker/mechanism	Aspirin	4.73	2
PTGER2	5732	Asthma, Nasal Polyps, And Aspirin Intolerance	MESH:C565935	marker/mechanism	Aspirin	4.57	2
MS4A2	2206	Asthma, Aspirin-Induced	MESH:D055963	marker/mechanism	Aspirin	4.2	16
PTGDR2	11251	Asthma, Aspirin-Induced	MESH:D055963	marker/mechanism	Aspirin	4.12	15
PTGIR	5739	Asthma, Aspirin-Induced	MESH:D055963	marker/mechanism	Aspirin	3.95	15
CCR3	1232	Asthma, Aspirin-Induced	MESH:D055963	marker/mechanism	Aspirin	3.9	15
TBX21	30009	Asthma, Aspirin-Induced	MESH:D055963	marker/mechanism	Aspirin	3.81	16
TBXA2R	6915	Asthma, Aspirin-Induced	MESH:D055963	marker/mechanism	Aspirin	3.74	16
PTGER2	5732	Asthma, Aspirin-Induced	MESH:D055963	marker/mechanism	Aspirin	3.66	16
MUC7	4589	Asthma	MESH:D001249	marker/mechanism	Cadmium	3.31	2
CDH17	1015	Asthma, Occupational	MESH:D059366	marker/mechanism	Silicon Dioxide	2.87	2

## Sheet: OMIM
Gene Map Search - 'asthma '
Downloaded:	Jul 01, 2020
Copyright (c) 1966-2020 Johns Hopkins University OMIM, data are provided for research purposes only.
Cytogenetic location	Genomic coordinates (From NCBI/GRCh38)	Gene/Locus	Gene/Locus name	Gene/Locus MIM number	Approved Symbol	Entrez Gene ID	Ensembl Gene ID	Comments	Phenotype	Phenotype MIM number	Inheritance	Pheno map key	Mouse Gene (from MGI)
1p31	1:60800000-84400000	ASRT4	Asthma-related traits, susceptibility to, 4	610906		100188823		max lod at D1S2890	{Asthma-related traits, susceptibility to, 4}	610906		2
1q32.1	1:203178930-203186703	CHI3L1, GP39, YKL40, ASRT7	Chitinase 3-like 1 (cartilage glycoprotein-39)	601525	CHI3L1	1116	ENSG00000133048,ENST00000255409.8		{Asthma-related traits, susceptibility to, 7}	611960		3	Chil1
1q32.1	1:203178930-203186703	CHI3L1, GP39, YKL40, ASRT7	Chitinase 3-like 1 (cartilage glycoprotein-39)	601525	CHI3L1	1116	ENSG00000133048,ENST00000255409.8		{Schizophrenia, susceptibility to}	181500	Autosomal dominant	3	Chil1
2p16	2:47500000-61000000	ASRT3	Asthma-related traits, susceptibility to, 3	609958		100188801		max lod at rs2063871	{Asthma-related traits, susceptibility to, 3}	609958		2
2q22.1	2:137964067-138016363	HNMT, MRT51	Histamine N-methyltransferase	605238	HNMT	3176	ENSG00000150540,ENST00000280096.5		{Asthma, susceptibility to}	600807	Autosomal dominant	3	Hnmt
2q22.1	2:137964067-138016363	HNMT, MRT51	Histamine N-methyltransferase	605238	HNMT	3176	ENSG00000150540,ENST00000280096.5		Mental retardation, autosomal recessive 51	616739	Autosomal recessive	3	Hnmt
4q13.3	4:70430491-70482996	MUC7	Mucin 7, salivary	158375	MUC7	4589	ENSG00000171195,ENST00000413702.5		{Asthma, protection against}	600807	Autosomal dominant	3
5q31.1	5:131200000-136900000	IGES	Immunoglobulin E concentration, serum	147061		3478			{?Allergy and asthma susceptibility}	147061		2
5q31.1	5:132656521-132661109	IL13, ALRH, BHR1	Interleukin-13	147683	IL13	3596	ENSG00000169194,ENST00000304506.7		{Allergic rhinitis, susceptibility to}	607154		3	Il13
5q31.1	5:132656521-132661109	IL13, ALRH, BHR1	Interleukin-13	147683	IL13	3596	ENSG00000169194,ENST00000304506.7		{Asthma, susceptibility to}	600807	Autosomal dominant	3	Il13
5q32	5:147878710-147882190	SCGB3A2, UGRP1	Secretoglobin, family 3A, member 2 (uteroglobin-related protein 1)	606531	SCGB3A2	117156	ENSG00000164265,ENST00000296694.5		{Asthma, susceptibility to}	600807	Autosomal dominant	3	Scgb3a2
5q32	5:148826610-148828622	ADRB2	Adrenergic, beta-2-, receptor, surface	109690	ADRB2	154	ENSG00000169252,ENST00000305988.5		{Asthma, nocturnal, susceptibility to}	600807	Autosomal dominant	3	Adrb2
5q32	5:148826610-148828622	ADRB2	Adrenergic, beta-2-, receptor, surface	109690	ADRB2	154	ENSG00000169252,ENST00000305988.5		{Obesity, susceptibility to}	601665	Autosomal dominant; Autosomal recessive; Multifactorial	3	Adrb2
5q32	5:148826610-148828622	ADRB2	Adrenergic, beta-2-, receptor, surface	109690	ADRB2	154	ENSG00000169252,ENST00000305988.5		Beta-2-adrenoreceptor agonist, reduced response to			3	Adrb2
6p22.1	6:29826978-29831129	HLA-G	HLA-G histocompatibility antigen, class I	142871	HLA-G	3135	ENSG00000204632,ENST00000376828.6		{Asthma, susceptibility to}	600807	Autosomal dominant	2	H2-M3
6p21.33	6:31575564-31578335	TNF, TNFA	Tumor necrosis factor (cachectin)	191160	TNF	7124	ENSG00000232810,ENST00000449264.3	5'-LTA--TNF-3' in 7kb segment (pter-cen); 210kb from HLA-B	{Asthma, susceptibility to}	600807	Autosomal dominant	3	Tnf
6p21.33	6:31575564-31578335	TNF, TNFA	Tumor necrosis factor (cachectin)	191160	TNF	7124	ENSG00000232810,ENST00000449264.3	5'-LTA--TNF-3' in 7kb segment (pter-cen); 210kb from HLA-B	{Dementia, vascular, susceptibility to}			3	Tnf
6p21.33	6:31575564-31578335	TNF, TNFA	Tumor necrosis factor (cachectin)	191160	TNF	7124	ENSG00000232810,ENST00000449264.3	5'-LTA--TNF-3' in 7kb segment (pter-cen); 210kb from HLA-B	{Malaria, cerebral, susceptibility to}	611162		3	Tnf
6p21.33	6:31575564-31578335	TNF, TNFA	Tumor necrosis factor (cachectin)	191160	TNF	7124	ENSG00000232810,ENST00000449264.3	5'-LTA--TNF-3' in 7kb segment (pter-cen); 210kb from HLA-B	{Migraine without aura, susceptibility to}	157300	Autosomal dominant	3	Tnf
6p21.33	6:31575564-31578335	TNF, TNFA	Tumor necrosis factor (cachectin)	191160	TNF	7124	ENSG00000232810,ENST00000449264.3	5'-LTA--TNF-3' in 7kb segment (pter-cen); 210kb from HLA-B	{Septic shock, susceptibility to}			3	Tnf
6p12.3	6:46700557-46735835	PLA2G7, PAFAH, PAFAD	Phospholipase A2, group VII (platelet-activating factor acetylhydrolase)	601690	PLA2G7	7941	ENSG00000146070,ENST00000537365.1		{Asthma, susceptibility to}	600807	Autosomal dominant	3	Pla2g7
6p12.3	6:46700557-46735835	PLA2G7, PAFAH, PAFAD	Phospholipase A2, group VII (platelet-activating factor acetylhydrolase)	601690	PLA2G7	7941	ENSG00000146070,ENST00000537365.1		{Atopy, susceptibility to}	147050	Autosomal dominant	3	Pla2g7
6p12.3	6:46700557-46735835	PLA2G7, PAFAH, PAFAD	Phospholipase A2, group VII (platelet-activating factor acetylhydrolase)	601690	PLA2G7	7941	ENSG00000146070,ENST00000537365.1		Platelet-activating factor acetylhydrolase deficiency	614278	Autosomal recessive	3	Pla2g7
7p14.3	7:34346511-34834330	AAA1	Asthma-associated alternatively spliced gene 1	608596	NPSR1-AS1	404744	ENSG00000197085,ENST00000436945.4
7p14.3	7:34658217-34878331	NPSR1, GPR154, GPRA, VRR1, PGR14, ASRT2	Neuropeptide S receptor 1	608595	NPSR1	387129	ENSG00000187258,ENST00000531252.5		{Asthma, susceptibility to, 2}	608584		3	Npsr1
9q33	9:114900000-127500000	ASRT8	Asthma-related traits, susceptibility to, 8	613207		100415896		associated with rs3789873	{Asthma-related traits, susceptibility to, 8}	613207		2
10q11.21	10:45374165-45446120	ALOX5	Arachidonate 5-lipoxygenase	152390	ALOX5	240	ENSG00000012779,ENST00000374391.7		{Asthma, diminished response to antileukotriene treatment in}	600807	Autosomal dominant	3	Alox5
10q11.21	10:45374165-45446120	ALOX5	Arachidonate 5-lipoxygenase	152390	ALOX5	240	ENSG00000012779,ENST00000374391.7		{Atherosclerosis, susceptibility to}			3	Alox5
12q14.3	12:66189213-66254621	IRAK3, IRAKM, ASRT5	Interleukin 1 receptor-associated kinase 3	604459	IRAK3	11213	ENSG00000090376,ENST00000457197.2		{Asthma susceptibility 5}	611064		3	Irak3
14q22.1	14:52267255-52276723	PTGDR, AS1, ASRT1	Prostaglandin D2 receptor	604687	PTGDR	5729	ENSG00000168229,ENST00000306051.3		{Asthma, susceptibility to, 1}	607277		3	Ptgdr
14q22.1	14:52314311-52328597	PTGER2	Prostaglandin E receptor 2, EP2 subtype, 53kD	176804	PTGER2	5732	ENSG00000125384,ENST00000245457.6		{Asthma, aspirin-induced, susceptibility to}	208550	Autosomal recessive	3	Ptger2
17q12	17:34285741-34288333	CCL11, SCYA11	Chemokine, C-C motif, ligand 11	601156	CCL11	6356	ENSG00000172156,ENST00000305869.4		{Asthma, susceptibility to}	600807	Autosomal dominant	3	Ccl11
17q12	17:34285741-34288333	CCL11, SCYA11	Chemokine, C-C motif, ligand 11	601156	CCL11	6356	ENSG00000172156,ENST00000305869.4		{HIV1, resistance to}	609423		3	Ccl11
17q21	17:39800000-52100000	ASRT6	Asthma-related traits, susceptibility to, 6	611403		100188840		strongly associated with rs7216389	{Asthma-related traits, susceptibility to, 6}	611403		2
17q21.32	17:47733235-47746121	TBX21, TBET	T-box 21	604895	TBX21	30009	ENSG00000073861,ENST00000177694.2		{Asthma, aspirin-induced, susceptibility to}	208550	Autosomal recessive	3	Tbx21
17q21.32	17:47733235-47746121	TBX21, TBET	T-box 21	604895	TBX21	30009	ENSG00000073861,ENST00000177694.2		Asthma and nasal polyps	208550	Autosomal recessive	3	Tbx21
Phenotype Mapping Key
1 - The disorder is placed on the map due to its association with a gene, but the underlying defect is not known.
2 - The disorder was placed on the map by statistical methods.
3 - The molecular basis of the disorder is known.
4 - A contiguous gene duplication or deletion syndrome in which multiple genes are involved.
