# Supplementary material for: Pharmacological Mechanisms Underlying the Anti-asthmatic Effects of Modified Guomin Decoction Determined by Network Pharmacology and Molecular Docking
Source: Front Mol Biosci. 2021 Apr 22;8:644561. doi: 10.3389/fmolb.2021.644561 (PMC8100455; doi:10.3389/fmolb.2021.644561)
Supplement: Supplementary file 3 [file Table_3.XLSX]

## Sheet: Sheet1
Intersecting targets
MMP2
SLC6A2
XDH
NOS2
SLC6A4
SERPINA6
ALOX5
CYP2C19
PTPN11
DPP4
PLA2G2A
MAOA
ALDH2
DRD3
ADORA2A
CYP1A1
PPARG
ALOX15
ABCB1
NFE2L2
NR3C1
MAPK14
DRD2
MPO
STAT3
F2
TRPA1
PTGS2
CYP2C9
ESR1
PDE4D
ADRB2
VEGFA
MMP1
STAT1
MMP12
SLC22A3
LTB4R
TRPV1
HSP90AA1
PARP1
CCR4
KDR
MMP3
TTR
CXCR1
DNMT1
PIK3CG
EGFR
MYLK
CREB1
XPO1
EPHX1
AKR1B1
CA2
DRD4
TERT
STS
TLR9
HDAC1
NFKB1
ABCC1
PTGS1
F3
HTR2A
TLR2
CEBPB
JUN
CYP3A4
COMT
PDE3B
MMP9
