# Supplementary material for: Pharmacological Mechanisms Underlying the Anti-asthmatic Effects of Modified Guomin Decoction Determined by Network Pharmacology and Molecular Docking
Source: Front Mol Biosci. 2021 Apr 22;8:644561. doi: 10.3389/fmolb.2021.644561 (PMC8100455; doi:10.3389/fmolb.2021.644561)
Supplement: Supplementary file 4 [file Table_4.XLSX]

## Sheet: Table S4
#node1	node2	node1_string_id	node2_string_id	neighborhood_on_chromosome	gene_fusion	phylogenetic_cooccurrence	homology	coexpression	experimentally_determined_interaction	database_annotated	automated_textmining	combined_score
ABCB1	EGFR	9606.ENSP00000478255	9606.ENSP00000275493	0	0	0	0	0.062	0	0	0.748	0.754
ABCB1	CYP3A4	9606.ENSP00000478255	9606.ENSP00000337915	0	0	0	0	0.083	0	0	0.845	0.852
ABCB1	CYP2C19	9606.ENSP00000478255	9606.ENSP00000360372	0	0	0	0	0.062	0	0	0.736	0.742
ADORA2A	CREB1	9606.ENSP00000336630	9606.ENSP00000387699	0	0	0	0	0	0.076	0	0.689	0.701
ADRB2	EGFR	9606.ENSP00000305372	9606.ENSP00000275493	0	0	0	0	0	0.186	0.9	0.293	0.937
ADRB2	F2	9606.ENSP00000305372	9606.ENSP00000308541	0	0	0	0	0	0	0.9	0.143	0.91
AKR1B1	ALDH2	9606.ENSP00000285930	9606.ENSP00000261733	0	0	0	0	0.111	0.064	0.65	0.349	0.785
ALDH2	COMT	9606.ENSP00000261733	9606.ENSP00000354511	0	0	0	0	0.061	0	0.9	0.4	0.938
ALDH2	MAOA	9606.ENSP00000261733	9606.ENSP00000340684	0	0	0	0	0.064	0	0.9	0.431	0.942
ALOX15	CYP2C9	9606.ENSP00000458832	9606.ENSP00000260682	0	0	0	0	0	0	0.9	0.26	0.922
ALOX15	CYP3A4	9606.ENSP00000458832	9606.ENSP00000337915	0	0	0	0	0	0	0.9	0.087	0.904
ALOX15	PTGS1	9606.ENSP00000458832	9606.ENSP00000354612	0	0	0	0	0.061	0	0.9	0.594	0.958
ALOX15	PTGS2	9606.ENSP00000458832	9606.ENSP00000356438	0	0	0	0	0.061	0	0.9	0.601	0.959
ALOX15	CYP2C19	9606.ENSP00000458832	9606.ENSP00000360372	0	0	0	0	0	0	0.9	0.203	0.916
ALOX15	ALOX5	9606.ENSP00000458832	9606.ENSP00000363512	0	0	0.298	0.905	0.062	0	0.9	0.891	0.912
ALOX15	PLA2G2A	9606.ENSP00000458832	9606.ENSP00000383364	0	0	0	0	0	0	0.65	0.557	0.838
ALOX5	CYP2C9	9606.ENSP00000363512	9606.ENSP00000260682	0	0	0	0	0	0	0.9	0.293	0.926
ALOX5	PTGS1	9606.ENSP00000363512	9606.ENSP00000354612	0	0	0	0	0.095	0	0.9	0.728	0.973
ALOX5	PTGS2	9606.ENSP00000363512	9606.ENSP00000356438	0	0	0	0	0.08	0	0.9	0.758	0.975
ALOX5	CYP2C19	9606.ENSP00000363512	9606.ENSP00000360372	0	0	0	0	0	0	0.9	0.209	0.917
ALOX5	LTB4R	9606.ENSP00000363512	9606.ENSP00000380008	0	0	0	0	0.062	0	0	0.754	0.759
ALOX5	PLA2G2A	9606.ENSP00000363512	9606.ENSP00000383364	0	0	0	0	0.061	0	0.65	0.551	0.839
CCR4	DRD4	9606.ENSP00000332659	9606.ENSP00000176183	0	0	0	0	0	0	0.9	0.043	0.9
CCR4	CXCR1	9606.ENSP00000332659	9606.ENSP00000295683	0	0	0	0.86	0.063	0	0.9	0.266	0.905
CCR4	DRD2	9606.ENSP00000332659	9606.ENSP00000354859	0	0	0	0	0	0	0.9	0.049	0.9
CCR4	DRD3	9606.ENSP00000332659	9606.ENSP00000373169	0	0	0	0	0	0	0.9	0.052	0.901
CEBPB	NFKB1	9606.ENSP00000305422	9606.ENSP00000226574	0	0	0	0	0.087	0.384	0.9	0.434	0.963
CEBPB	MAPK14	9606.ENSP00000305422	9606.ENSP00000229795	0	0	0	0	0	0.299	0.9	0.345	0.95
CEBPB	STAT3	9606.ENSP00000305422	9606.ENSP00000264657	0	0	0	0	0.095	0.41	0.9	0.581	0.974
CEBPB	PPARG	9606.ENSP00000305422	9606.ENSP00000287820	0	0	0	0	0.062	0.31	0.9	0.836	0.988
CEBPB	PTGS2	9606.ENSP00000305422	9606.ENSP00000356438	0	0	0	0	0.151	0	0	0.737	0.767
CEBPB	CREB1	9606.ENSP00000305422	9606.ENSP00000387699	0	0	0	0	0.054	0.404	0	0.803	0.879
CEBPB	ESR1	9606.ENSP00000305422	9606.ENSP00000405330	0	0	0	0	0.049	0.393	0.9	0.421	0.962
CEBPB	JUN	9606.ENSP00000305422	9606.ENSP00000360266	0	0	0	0	0.145	0.128	0.9	0.665	0.971
COMT	DRD4	9606.ENSP00000354511	9606.ENSP00000176183	0	0	0	0	0	0	0	0.869	0.869
COMT	SLC6A4	9606.ENSP00000354511	9606.ENSP00000261707	0	0	0	0	0	0	0	0.913	0.913
COMT	MAOA	9606.ENSP00000354511	9606.ENSP00000340684	0	0	0	0	0	0	0.9	0.876	0.987
COMT	HTR2A	9606.ENSP00000354511	9606.ENSP00000437737	0	0	0	0	0	0	0	0.736	0.736
COMT	DRD3	9606.ENSP00000354511	9606.ENSP00000373169	0	0	0	0	0	0	0	0.788	0.788
COMT	DRD2	9606.ENSP00000354511	9606.ENSP00000354859	0	0	0	0	0	0	0	0.865	0.865
COMT	CYP1A1	9606.ENSP00000354511	9606.ENSP00000369050	0	0	0	0	0.061	0	0.9	0.677	0.967
CREB1	MAPK14	9606.ENSP00000387699	9606.ENSP00000229795	0	0	0	0	0	0.379	0.9	0.789	0.985
CREB1	NR3C1	9606.ENSP00000387699	9606.ENSP00000231509	0	0	0	0	0.062	0.384	0	0.648	0.779
CREB1	STAT3	9606.ENSP00000387699	9606.ENSP00000264657	0	0	0	0	0	0.379	0	0.672	0.787
CREB1	EGFR	9606.ENSP00000387699	9606.ENSP00000275493	0	0	0	0	0	0	0	0.725	0.726
CREB1	PTGS2	9606.ENSP00000387699	9606.ENSP00000356438	0	0	0	0	0.051	0	0	0.746	0.749
CREB1	JUN	9606.ENSP00000387699	9606.ENSP00000360266	0	0	0	0	0	0.457	0.9	0.88	0.993
CREB1	HDAC1	9606.ENSP00000387699	9606.ENSP00000362649	0	0	0	0	0.124	0.435	0	0.546	0.756
CREB1	NFE2L2	9606.ENSP00000387699	9606.ENSP00000380252	0	0	0	0	0	0	0.9	0.398	0.937
CREB1	ESR1	9606.ENSP00000387699	9606.ENSP00000405330	0	0	0	0	0	0.05	0	0.747	0.75
CREB1	VEGFA	9606.ENSP00000387699	9606.ENSP00000478570	0	0	0	0	0	0.379	0.9	0.559	0.97
CXCR1	DRD4	9606.ENSP00000295683	9606.ENSP00000176183	0	0	0	0.58	0	0	0.9	0.053	0.9
CXCR1	DRD2	9606.ENSP00000295683	9606.ENSP00000354859	0	0	0	0	0	0	0.9	0.074	0.903
CXCR1	DRD3	9606.ENSP00000295683	9606.ENSP00000373169	0	0	0	0.583	0	0	0.9	0.121	0.903
CYP1A1	STS	9606.ENSP00000369050	9606.ENSP00000217961	0	0	0	0	0.062	0	0.9	0.189	0.917
CYP1A1	CYP2C9	9606.ENSP00000369050	9606.ENSP00000260682	0	0	0.446	0.803	0.087	0	0.9	0.791	0.926
CYP1A1	CYP3A4	9606.ENSP00000369050	9606.ENSP00000337915	0	0	0.443	0.605	0.129	0	0.9	0.895	0.95
CYP1A1	EPHX1	9606.ENSP00000369050	9606.ENSP00000480004	0	0	0	0	0.055	0.149	0.9	0.848	0.986
CYP2C19	CYP2C9	9606.ENSP00000360372	9606.ENSP00000260682	0	0	0.449	0.985	0.322	0.685	0.9	0.929	0.977
CYP2C19	CYP3A4	9606.ENSP00000360372	9606.ENSP00000337915	0	0	0.444	0.638	0.178	0	0.9	0.931	0.951
CYP2C19	MAOA	9606.ENSP00000360372	9606.ENSP00000340684	0	0	0	0	0.063	0	0.9	0.281	0.926
CYP2C19	PTGS1	9606.ENSP00000360372	9606.ENSP00000354612	0	0	0	0	0.055	0	0.9	0.303	0.928
CYP2C19	PTGS2	9606.ENSP00000360372	9606.ENSP00000356438	0	0	0	0	0.055	0	0.9	0.286	0.926
CYP2C19	EPHX1	9606.ENSP00000360372	9606.ENSP00000480004	0	0	0	0	0.055	0.157	0.9	0.554	0.959
CYP2C9	PTGS1	9606.ENSP00000260682	9606.ENSP00000354612	0	0	0	0	0.055	0	0.9	0.343	0.932
CYP2C9	PTGS2	9606.ENSP00000260682	9606.ENSP00000356438	0	0	0	0	0.055	0	0.9	0.377	0.936
CYP2C9	EPHX1	9606.ENSP00000260682	9606.ENSP00000480004	0	0	0	0	0.055	0.157	0.9	0.661	0.969
CYP2C9	CYP3A4	9606.ENSP00000260682	9606.ENSP00000337915	0	0	0.444	0.648	0.247	0.379	0.9	0.933	0.97
CYP3A4	STS	9606.ENSP00000337915	9606.ENSP00000217961	0	0	0	0	0.049	0	0.9	0.263	0.923
CYP3A4	MAOA	9606.ENSP00000337915	9606.ENSP00000340684	0	0	0	0	0.063	0	0.9	0.34	0.932
CYP3A4	EPHX1	9606.ENSP00000337915	9606.ENSP00000480004	0	0	0	0	0.062	0.081	0.9	0.592	0.96
DNMT1	STAT3	9606.ENSP00000352516	9606.ENSP00000264657	0	0	0	0	0	0.404	0	0.797	0.874
DNMT1	PARP1	9606.ENSP00000352516	9606.ENSP00000355759	0	0	0	0	0.231	0.441	0	0.408	0.723
DNMT1	HDAC1	9606.ENSP00000352516	9606.ENSP00000362649	0	0	0	0	0.187	0.582	0.9	0.76	0.99
DRD2	DRD4	9606.ENSP00000354859	9606.ENSP00000176183	0	0	0	0.855	0	0.379	0.9	0.885	0.943
DRD2	SLC6A2	9606.ENSP00000354859	9606.ENSP00000219833	0	0	0	0	0.061	0.132	0	0.699	0.733
DRD2	SLC6A4	9606.ENSP00000354859	9606.ENSP00000261707	0	0	0	0	0.061	0.127	0	0.828	0.847
DRD2	MAOA	9606.ENSP00000354859	9606.ENSP00000340684	0	0	0	0	0	0	0	0.739	0.739
DRD2	DRD3	9606.ENSP00000354859	9606.ENSP00000373169	0	0	0	0.938	0.062	0	0.9	0.859	0.907
DRD3	DRD4	9606.ENSP00000373169	9606.ENSP00000176183	0	0	0	0.869	0	0	0.9	0.814	0.91
DRD4	MAOA	9606.ENSP00000176183	9606.ENSP00000340684	0	0	0	0	0	0	0	0.787	0.787
DRD4	SLC6A4	9606.ENSP00000176183	9606.ENSP00000261707	0	0	0	0	0	0.073	0	0.84	0.845
EGFR	MAPK14	9606.ENSP00000275493	9606.ENSP00000229795	0	0	0	0.577	0	0.723	0	0.751	0.81
EGFR	STAT3	9606.ENSP00000275493	9606.ENSP00000264657	0	0	0	0	0	0.753	0.9	0.927	0.998
EGFR	PPARG	9606.ENSP00000275493	9606.ENSP00000287820	0	0	0	0	0.062	0.402	0	0.65	0.787
EGFR	MMP9	9606.ENSP00000275493	9606.ENSP00000361405	0	0	0	0	0	0	0	0.828	0.828
EGFR	PTGS2	9606.ENSP00000275493	9606.ENSP00000356438	0	0	0	0	0.061	0	0	0.869	0.872
EGFR	JUN	9606.ENSP00000275493	9606.ENSP00000360266	0	0	0	0	0.06	0.185	0	0.856	0.88
EGFR	ESR1	9606.ENSP00000275493	9606.ENSP00000405330	0	0	0	0	0	0.402	0	0.908	0.943
EGFR	MMP3	9606.ENSP00000275493	9606.ENSP00000299855	0	0	0	0	0.076	0	0.9	0.543	0.954
EGFR	VEGFA	9606.ENSP00000275493	9606.ENSP00000478570	0	0	0	0	0.089	0	0.6	0.947	0.979
EGFR	STAT1	9606.ENSP00000275493	9606.ENSP00000354394	0	0	0	0	0.061	0.42	0.9	0.764	0.985
EGFR	HSP90AA1	9606.ENSP00000275493	9606.ENSP00000335153	0	0	0	0	0	0.487	0.9	0.817	0.989
EGFR	PTPN11	9606.ENSP00000275493	9606.ENSP00000340944	0	0	0	0	0	0.8	0.9	0.852	0.996
ENSG00000196689	TRPA1	9606.ENSP00000459962	9606.ENSP00000262209	0	0	0	0	0.061	0	0	0.962	0.963
ESR1	MAPK14	9606.ENSP00000405330	9606.ENSP00000229795	0	0	0	0	0	0.399	0.9	0.421	0.962
ESR1	NR3C1	9606.ENSP00000405330	9606.ENSP00000231509	0	0	0	0.66	0	0	0.9	0.751	0.925
ESR1	STAT3	9606.ENSP00000405330	9606.ENSP00000264657	0	0	0	0	0	0.386	0	0.773	0.855
ESR1	TERT	9606.ENSP00000405330	9606.ENSP00000309572	0	0	0	0	0	0.043	0.9	0.695	0.968
ESR1	HSP90AA1	9606.ENSP00000405330	9606.ENSP00000335153	0	0	0	0	0	0.474	0.9	0.633	0.979
ESR1	STAT1	9606.ENSP00000405330	9606.ENSP00000354394	0	0	0	0	0	0.448	0.9	0.458	0.967
ESR1	PARP1	9606.ENSP00000405330	9606.ENSP00000355759	0	0	0	0	0	0.342	0	0.652	0.761
ESR1	PTGS2	9606.ENSP00000405330	9606.ENSP00000356438	0	0	0	0	0	0.05	0	0.771	0.773
ESR1	JUN	9606.ENSP00000405330	9606.ENSP00000360266	0	0	0	0	0	0.472	0.9	0.646	0.979
ESR1	HDAC1	9606.ENSP00000405330	9606.ENSP00000362649	0	0	0	0	0	0.384	0.9	0.541	0.969
ESR1	VEGFA	9606.ENSP00000405330	9606.ENSP00000478570	0	0	0	0	0.061	0	0	0.813	0.816
F2	LTB4R	9606.ENSP00000308541	9606.ENSP00000380008	0	0	0	0	0	0	0.9	0.117	0.907
F2	HTR2A	9606.ENSP00000308541	9606.ENSP00000437737	0	0	0	0	0	0	0.9	0.125	0.908
F2	F3	9606.ENSP00000308541	9606.ENSP00000334145	0	0	0	0	0	0	0.9	0.933	0.993
F3	VEGFA	9606.ENSP00000334145	9606.ENSP00000478570	0	0	0	0	0.061	0	0	0.81	0.814
HDAC1	NFKB1	9606.ENSP00000362649	9606.ENSP00000226574	0	0	0	0	0.073	0.717	0	0.354	0.815
HDAC1	STAT3	9606.ENSP00000362649	9606.ENSP00000264657	0	0	0	0	0	0.447	0	0.527	0.727
HDAC1	PPARG	9606.ENSP00000362649	9606.ENSP00000287820	0	0	0	0	0	0.447	0.9	0.348	0.96
HDAC1	TERT	9606.ENSP00000362649	9606.ENSP00000309572	0	0	0	0	0.064	0	0.9	0.395	0.938
HDAC1	JUN	9606.ENSP00000362649	9606.ENSP00000360266	0	0	0	0	0	0.475	0.9	0.539	0.973
HDAC1	XPO1	9606.ENSP00000362649	9606.ENSP00000384863	0	0	0	0	0.18	0.267	0.9	0.356	0.956
HSP90AA1	MMP2	9606.ENSP00000335153	9606.ENSP00000219070	0	0	0	0	0	0.379	0	0.878	0.921
HSP90AA1	NR3C1	9606.ENSP00000335153	9606.ENSP00000231509	0	0	0	0	0	0.474	0.9	0.71	0.983
HSP90AA1	KDR	9606.ENSP00000335153	9606.ENSP00000263923	0	0	0	0	0	0.391	0.9	0.71	0.98
HSP90AA1	STAT3	9606.ENSP00000335153	9606.ENSP00000264657	0	0	0	0	0	0.379	0.9	0.745	0.982
HSP90AA1	TERT	9606.ENSP00000335153	9606.ENSP00000309572	0	0	0	0	0	0.446	0.9	0.704	0.982
HSP90AA1	NOS2	9606.ENSP00000335153	9606.ENSP00000327251	0	0	0	0	0.06	0.379	0	0.54	0.708
HSP90AA1	VEGFA	9606.ENSP00000335153	9606.ENSP00000478570	0	0	0	0	0	0.379	0.9	0.62	0.974
HTR2A	SLC6A4	9606.ENSP00000437737	9606.ENSP00000261707	0	0	0	0	0	0.073	0	0.904	0.907
HTR2A	MAOA	9606.ENSP00000437737	9606.ENSP00000340684	0	0	0	0	0	0	0	0.741	0.741
HTR2A	LTB4R	9606.ENSP00000437737	9606.ENSP00000380008	0	0	0	0	0	0	0.9	0.047	0.9
JUN	NFKB1	9606.ENSP00000360266	9606.ENSP00000226574	0	0	0	0	0.063	0	0	0.763	0.769
JUN	MAPK14	9606.ENSP00000360266	9606.ENSP00000229795	0	0	0	0	0	0.471	0.9	0.918	0.995
JUN	NR3C1	9606.ENSP00000360266	9606.ENSP00000231509	0	0	0	0	0	0.472	0.9	0.739	0.985
JUN	STAT3	9606.ENSP00000360266	9606.ENSP00000264657	0	0	0	0	0.055	0.476	0	0.852	0.921
JUN	PPARG	9606.ENSP00000360266	9606.ENSP00000287820	0	0	0	0	0	0.144	0.9	0.533	0.956
JUN	MMP3	9606.ENSP00000360266	9606.ENSP00000299855	0	0	0	0	0	0	0	0.754	0.754
JUN	MMP1	9606.ENSP00000360266	9606.ENSP00000322788	0	0	0	0	0	0.379	0	0.641	0.767
JUN	NOS2	9606.ENSP00000360266	9606.ENSP00000327251	0	0	0	0	0	0	0.9	0.584	0.956
JUN	STAT1	9606.ENSP00000360266	9606.ENSP00000354394	0	0	0	0	0	0.465	0	0.798	0.888
JUN	PTGS2	9606.ENSP00000360266	9606.ENSP00000356438	0	0	0	0	0.066	0	0	0.704	0.711
JUN	MMP9	9606.ENSP00000360266	9606.ENSP00000361405	0	0	0	0	0	0.313	0	0.85	0.893
JUN	NFE2L2	9606.ENSP00000360266	9606.ENSP00000380252	0	0	0	0	0	0.4	0.9	0.578	0.972
JUN	VEGFA	9606.ENSP00000360266	9606.ENSP00000478570	0	0	0	0	0.066	0.261	0.9	0.794	0.983
KDR	MAPK14	9606.ENSP00000263923	9606.ENSP00000229795	0	0	0	0.579	0	0.084	0.9	0.442	0.921
KDR	STAT3	9606.ENSP00000263923	9606.ENSP00000264657	0	0	0	0	0	0.096	0	0.776	0.789
KDR	PTPN11	9606.ENSP00000263923	9606.ENSP00000340944	0	0	0	0	0.063	0.435	0.9	0.48	0.968
KDR	VEGFA	9606.ENSP00000263923	9606.ENSP00000478570	0	0	0	0	0.061	0.472	0.9	0.987	0.999
MAOA	SLC6A4	9606.ENSP00000340684	9606.ENSP00000261707	0	0	0	0	0.061	0	0	0.897	0.899
MAPK14	NFKB1	9606.ENSP00000229795	9606.ENSP00000226574	0	0	0	0	0.065	0.185	0.9	0.409	0.948
MAPK14	TLR2	9606.ENSP00000229795	9606.ENSP00000260010	0	0	0	0	0	0.05	0	0.724	0.727
MAPK14	PTGS2	9606.ENSP00000229795	9606.ENSP00000356438	0	0	0	0	0	0.086	0	0.774	0.785
MAPK14	NR3C1	9606.ENSP00000229795	9606.ENSP00000231509	0	0	0	0	0	0.073	0.9	0.347	0.934
MAPK14	STAT3	9606.ENSP00000229795	9606.ENSP00000264657	0	0	0	0	0.06	0.05	0.9	0.722	0.971
MAPK14	STAT1	9606.ENSP00000229795	9606.ENSP00000354394	0	0	0	0	0.06	0.406	0.9	0.718	0.982
MMP1	MMP2	9606.ENSP00000322788	9606.ENSP00000219070	0	0	0	0.869	0.154	0	0.9	0.921	0.922
MMP1	STAT3	9606.ENSP00000322788	9606.ENSP00000264657	0	0	0	0	0	0	0.9	0.674	0.966
MMP1	MMP3	9606.ENSP00000322788	9606.ENSP00000299855	0	0	0.298	0.953	0.529	0	0.9	0.921	0.953
MMP1	VEGFA	9606.ENSP00000322788	9606.ENSP00000478570	0	0	0	0	0.069	0	0	0.827	0.832
MMP1	MMP9	9606.ENSP00000322788	9606.ENSP00000361405	0	0	0	0.75	0.518	0	0.9	0.91	0.961
MMP2	PTGS2	9606.ENSP00000219070	9606.ENSP00000356438	0	0	0	0	0.066	0	0	0.696	0.704
MMP2	MMP9	9606.ENSP00000219070	9606.ENSP00000361405	0	0	0	0.929	0.061	0	0.9	0.958	0.908
MMP2	MMP3	9606.ENSP00000219070	9606.ENSP00000299855	0	0	0	0.88	0.181	0	0.9	0.892	0.923
MMP2	STAT3	9606.ENSP00000219070	9606.ENSP00000264657	0	0	0	0	0	0	0.9	0.799	0.979
MMP2	VEGFA	9606.ENSP00000219070	9606.ENSP00000478570	0	0	0	0	0.065	0	0.8	0.899	0.979
MMP3	STAT3	9606.ENSP00000299855	9606.ENSP00000264657	0	0	0	0	0	0.379	0.9	0.527	0.968
MMP3	PTGS2	9606.ENSP00000299855	9606.ENSP00000356438	0	0	0	0	0.095	0	0	0.774	0.787
MMP3	MMP9	9606.ENSP00000299855	9606.ENSP00000361405	0	0	0	0.791	0.518	0	0.9	0.911	0.959
MMP9	MPO	9606.ENSP00000361405	9606.ENSP00000225275	0	0	0	0	0.076	0	0	0.704	0.714
MMP9	TLR2	9606.ENSP00000361405	9606.ENSP00000260010	0	0	0	0	0.165	0	0	0.769	0.799
MMP9	STAT3	9606.ENSP00000361405	9606.ENSP00000264657	0	0	0	0	0	0	0.9	0.824	0.981
MMP9	PPARG	9606.ENSP00000361405	9606.ENSP00000287820	0	0	0	0	0	0	0	0.709	0.709
MMP9	PTGS2	9606.ENSP00000361405	9606.ENSP00000356438	0	0	0	0	0.097	0	0	0.725	0.741
MMP9	VEGFA	9606.ENSP00000361405	9606.ENSP00000478570	0	0	0	0	0	0	0.8	0.946	0.989
MPO	TTR	9606.ENSP00000225275	9606.ENSP00000237014	0	0	0	0	0	0	0.9	0.242	0.921
MPO	PTGS1	9606.ENSP00000225275	9606.ENSP00000354612	0	0	0	0	0.076	0	0.9	0.408	0.94
NFE2L2	PPARG	9606.ENSP00000380252	9606.ENSP00000287820	0	0	0	0	0	0.379	0	0.685	0.796
NFKB1	STAT3	9606.ENSP00000226574	9606.ENSP00000264657	0	0	0	0	0.092	0.524	0	0.531	0.78
NFKB1	TERT	9606.ENSP00000226574	9606.ENSP00000309572	0	0	0	0	0.061	0	0.9	0.187	0.917
NFKB1	TLR2	9606.ENSP00000226574	9606.ENSP00000260010	0	0	0	0	0.119	0.07	0.8	0.558	0.918
NFKB1	XPO1	9606.ENSP00000226574	9606.ENSP00000384863	0	0	0	0	0.133	0.07	0.9	0.22	0.928
NFKB1	NR3C1	9606.ENSP00000226574	9606.ENSP00000231509	0	0	0	0	0.064	0.379	0.9	0.348	0.957
NFKB1	PPARG	9606.ENSP00000226574	9606.ENSP00000287820	0	0	0	0	0.049	0.379	0.9	0.378	0.958
NOS2	STAT3	9606.ENSP00000327251	9606.ENSP00000264657	0	0	0	0	0	0	0.9	0.575	0.955
NOS2	STAT1	9606.ENSP00000327251	9606.ENSP00000354394	0	0	0	0	0.061	0	0	0.741	0.747
NOS2	PTGS2	9606.ENSP00000327251	9606.ENSP00000356438	0	0	0	0	0.063	0.299	0	0.868	0.906
NR3C1	STAT1	9606.ENSP00000231509	9606.ENSP00000354394	0	0	0	0	0.065	0.053	0.9	0.4	0.939
PDE3B	PIK3CG	9606.ENSP00000282096	9606.ENSP00000352121	0	0	0	0	0.062	0.294	0.9	0.39	0.954
PLA2G2A	PTGS1	9606.ENSP00000383364	9606.ENSP00000354612	0	0	0	0	0.061	0	0.65	0.477	0.813
PLA2G2A	PTGS2	9606.ENSP00000383364	9606.ENSP00000356438	0	0	0	0	0.061	0	0.65	0.583	0.851
PPARG	STAT1	9606.ENSP00000287820	9606.ENSP00000354394	0	0	0	0	0.061	0.321	0	0.638	0.749
PPARG	VEGFA	9606.ENSP00000287820	9606.ENSP00000478570	0	0	0	0	0	0	0	0.769	0.769
PPARG	PTGS2	9606.ENSP00000287820	9606.ENSP00000356438	0	0	0	0	0	0.05	0	0.817	0.819
PTGS1	PTGS2	9606.ENSP00000354612	9606.ENSP00000356438	0	0	0.432	0.967	0.14	0.379	0.8	0.956	0.889
PTGS2	STAT3	9606.ENSP00000356438	9606.ENSP00000264657	0	0	0	0	0	0	0.9	0.81	0.98
PTGS2	TLR9	9606.ENSP00000356438	9606.ENSP00000353874	0	0	0	0	0	0	0	0.708	0.708
PTGS2	STAT1	9606.ENSP00000356438	9606.ENSP00000354394	0	0	0	0	0	0	0	0.704	0.704
PTGS2	VEGFA	9606.ENSP00000356438	9606.ENSP00000478570	0	0	0	0	0.082	0	0	0.914	0.918
PTPN11	STAT3	9606.ENSP00000340944	9606.ENSP00000264657	0	0	0	0	0.062	0.436	0.9	0.853	0.991
PTPN11	VEGFA	9606.ENSP00000340944	9606.ENSP00000478570	0	0	0	0	0	0	0.9	0.472	0.944
PTPN11	STAT1	9606.ENSP00000340944	9606.ENSP00000354394	0	0	0	0	0.062	0.436	0.9	0.766	0.986
STAT1	TLR2	9606.ENSP00000354394	9606.ENSP00000260010	0	0	0	0	0.064	0.083	0	0.805	0.819
STAT1	STAT3	9606.ENSP00000354394	9606.ENSP00000264657	0	0	0	0.948	0.062	0.713	0.9	0.95	0.972
STAT1	XPO1	9606.ENSP00000354394	9606.ENSP00000384863	0	0	0	0	0.061	0.379	0	0.554	0.717
STAT1	VEGFA	9606.ENSP00000354394	9606.ENSP00000478570	0	0	0	0	0	0.062	0	0.743	0.749
STAT3	TLR2	9606.ENSP00000264657	9606.ENSP00000260010	0	0	0	0	0.061	0.083	0	0.79	0.804
STAT3	TLR9	9606.ENSP00000264657	9606.ENSP00000353874	0	0	0	0	0	0.083	0	0.749	0.761
STAT3	VEGFA	9606.ENSP00000264657	9606.ENSP00000478570	0	0	0	0	0	0.434	0.9	0.916	0.994
TERT	VEGFA	9606.ENSP00000309572	9606.ENSP00000478570	0	0	0	0	0	0	0	0.711	0.711
TLR2	VEGFA	9606.ENSP00000260010	9606.ENSP00000478570	0	0	0	0	0	0	0	0.731	0.731
