# Supplementary material for: Pharmacological Mechanisms Underlying the Anti-asthmatic Effects of Modified Guomin Decoction Determined by Network Pharmacology and Molecular Docking
Source: Front Mol Biosci. 2021 Apr 22;8:644561. doi: 10.3389/fmolb.2021.644561 (PMC8100455; doi:10.3389/fmolb.2021.644561)
Supplement: Supplementary file 5 [file Table_5.XLSX]

## Sheet: Sheet1
Term ID	BP term	Counts	FDR	Genes
GO:0042493	response to drug	20	1.9e-14	ABCC1, JUN, HSP90AA1, ABCB1, TRPA1, STAT1, HDAC1, STAT3, HTR2A, COMT, PTGS2, SLC6A2, SLC6A4, CREB1, XPO1, ADORA2A, CYP1A1, PPARG, DRD2, DRD3
GO:0045944	positive regulation of transcription from RNA polymerase II promoter	20	8.77e-06	JUN, CEBPB, PARP1, STAT1, HDAC1, STAT3, ADRB2, MAPK14, NR3C1, ESR1, EGFR, NFKB1, VEGFA, CREB1, TLR9, PPARG, DRD2, DRD3, NFE2L2, TLR2
GO:0006954	inflammatory response	13	2.25e-05	CEBPB, ALOX15, PTGS2, PIK3CG, NFKB1, LTB4R, PTGS1, ADORA2A, CXCR1, TLR9, CCR4, NFE2L2, TLR2
GO:0001666	response to hypoxia	9	0.000171	DPP4, CREB1, NOS2, MMP2, CYP1A1, DRD2, SLC6A4, TLR2, VEGFA
GO:0070374	positive regulation of ERK1 and ERK2 cascade	9	0.000171	JUN, ALOX15, PLA2G2A, KDR, PTPN11, HTR2A, DRD2, EGFR, VEGFA
GO:0007568	aging	8	0.0011	JUN, CREB1, PDE4D, STAT3, CYP1A1, HTR2A, MPO, NFE2L2
GO:0055114	oxidation-reduction process	13	0.0012	NOS2, MAOA, ALOX15, AKR1B1, CYP3A4, PTGS2, CYP2C19, MPO, PTGS1, CYP2C9, ALOX5, CYP1A1, XDH
GO:0001975	response to amphetamine	5	0.0013	ADORA2A, HDAC1, DRD2, DRD3, DRD4
GO:0050927	positive regulation of positive chemotaxis	4	0.0015	KDR, CCR4, F3, VEGFA
GO:0001963	synaptic transmission, dopaminergic	4	0.0024	ADORA2A, DRD2, DRD3, DRD4
GO:0010629	negative regulation of gene expression	7	0.0025	CREB1, TERT, NOS2, HDAC1, ESR1, XDH, NFKB1
GO:0048148	behavioral response to cocaine	4	0.0025	HTR2A, DRD2, DRD3, DRD4
GO:0006691	leukotriene metabolic process	4	0.0027	ABCC1, ALOX5, ALOX15, TLR2
GO:0045429	positive regulation of nitric oxide biosynthetic process	5	0.0027	HSP90AA1, TRPV1, PTGS2, ESR1, EGFR
GO:0001525	angiogenesis	8	0.0034	JUN, MMP2, PDE3B, KDR, MAPK14, PTGS2, PIK3CG, VEGFA
GO:0034776	response to histamine	3	0.004	DRD2, DRD3, DRD4
GO:0032496	response to lipopolysaccharide	7	0.0047	JUN, HDAC1, CYP1A1, COMT, PTGS2, MPO, TLR2
GO:0010628	positive regulation of gene expression	8	0.0075	DNMT1, STAT3, TLR9, MAPK14, SLC6A4, TLR2, NFE2L2, VEGFA
GO:0048661	positive regulation of smooth muscle cell proliferation	5	0.0075	JUN, STAT1, AKR1B1, PTGS2, EGFR
GO:0007613	memory	5	0.0078	CEBPB, CREB1, HTR2A, PTGS2, SLC6A4
GO:0050482	arachidonic acid secretion	4	0.0078	PLA2G2A, DRD2, DRD3, DRD4
GO:0030574	collagen catabolic process	5	0.0083	MMP12, MMP1, MMP2, MMP3, MMP9
GO:0007195	adenylate cyclase-inhibiting dopamine receptor signaling pathway	3	0.009	DRD2, DRD3, DRD4
GO:0017144	drug metabolic process	4	0.0097	CYP2C9, CYP1A1, CYP2C19, CYP3A4
GO:0000122	negative regulation of transcription from RNA polymerase II promoter	12	0.0097	DNMT1, XPO1, PARP1, STAT1, HDAC1, STAT3, PPARG, TRPV1, ESR1, DRD3, NFKB1, VEGFA
